# Supplementary material for: Mutation-informed gene pairs to predict melanoma metastasis
Source: Cell Commun Signal. 2026 Jan 29;24:130. doi: 10.1186/s12964-025-02602-4 (PMC12924559; doi:10.1186/s12964-025-02602-4)
Supplement: Supplementary file 1 — Supplementary material 1. [file 12964_2025_2602_MOESM1_ESM.xlsx]

## Sheet: Supplementary data description
Supplementary data	Description
Data S1	Identify ideal GVB threshold for gene impairment
Data S2	Candidate SAM pairs
Data S3	Relationship between SAM score and TMB weighted
Data S4	Clinical description of Meta-SV from GEO (Survival analysis)
Data S5	Sample type of Meta-PM from GEO (Primary & Metastasis)
Data S6	scRNA-Seq analysis result with cell type information result for Tirosh et al
Data S7	scRNA-Seq analysis result with group information result for Gerber et al
Data S8	Protein assembliy enrichment analysis result (NeST)
Data S9	Gene level biomarkers associated with melanoma metastasis
Data S10	Predictive performances for each ML model (Trained by Meta-Cohort PM)
Data S11	Gene signatures and average SHAP values of SAM genes from Meta-PM
Data S12	Correlation between compound's and significant expression profile of Meta-PM for genes in SAM pairs from pharmacogenomics transcriptional signatures

## Sheet: Data S1
Identify ideal GVB threshold for gene impairment
GVB threshold (T)	Threshold selection rationale	Target expected false discoveries (EV_target)	Expected false discoveries at k*	Minimum patient count	Impaired gene count	Reproducibility (Jaccard index)	Statistical model	Mean impairment frequency (μ)	Over-dispersion parameter (ρ)
0.2	fallback: max stability then size	0.5	0.457248	119	10	0.666667	beta-binomial	0.0169498	0.0291141
0.2	fallback: max stability then size	0.5	0.457248	119	10	0.666667	beta-binomial	0.0169498	0.0291141
0.2	fallback: max stability then size	0.5	0.457248	119	10	0.666667	beta-binomial	0.0169498	0.0291141
0.2	fallback: max stability then size	0.5	0.457248	119	10	0.666667	beta-binomial	0.0169498	0.0291141
0.2	fallback: max stability then size	0.5	0.457248	119	10	0.666667	beta-binomial	0.0169498	0.0291141
0.2	fallback: max stability then size	0.5	0.457248	119	10	0.666667	beta-binomial	0.0169498	0.0291141
0.2	fallback: max stability then size	0.5	0.457248	119	10	0.666667	beta-binomial	0.0169498	0.0291141
0.2	fallback: max stability then size	0.5	0.457248	119	10	0.666667	beta-binomial	0.0169498	0.0291141
0.2	fallback: max stability then size	0.5	0.457248	119	10	0.666667	beta-binomial	0.0169498	0.0291141
0.2	fallback: max stability then size	0.5	0.457248	119	10	0.666667	beta-binomial	0.0169498	0.0291141
0.2	fallback: max stability then size	0.5	0.457248	119	10	0.666667	beta-binomial	0.0169498	0.0291141
0.2	fallback: max stability then size	0.5	0.457248	119	10	0.666667	beta-binomial	0.0169498	0.0291141
0.2	fallback: max stability then size	0.5	0.457248	119	10	0.666667	beta-binomial	0.0169498	0.0291141
0.2	fallback: max stability then size	0.5	0.457248	119	10	0.666667	beta-binomial	0.0169498	0.0291141
0.2	fallback: max stability then size	0.5	0.457248	119	10	0.666667	beta-binomial	0.0169498	0.0291141
0.2	fallback: max stability then size	0.5	0.457248	119	10	0.666667	beta-binomial	0.0169498	0.0291141
0.2	fallback: max stability then size	0.5	0.457248	119	10	0.666667	beta-binomial	0.0169498	0.0291141
0.2	fallback: max stability then size	0.5	0.457248	119	10	0.666667	beta-binomial	0.0169498	0.0291141
0.2	fallback: max stability then size	0.5	0.457248	119	10	0.666667	beta-binomial	0.0169498	0.0291141
0.2	fallback: max stability then size	0.5	0.457248	119	10	0.666667	beta-binomial	0.0169498	0.0291141
0.2	fallback: max stability then size	0.5	0.457248	119	10	0.666667	beta-binomial	0.0169498	0.0291141
0.2	fallback: max stability then size	0.5	0.457248	119	10	0.666667	beta-binomial	0.0169498	0.0291141
0.2	fallback: max stability then size	0.5	0.457248	119	10	0.666667	beta-binomial	0.0169498	0.0291141
0.2	fallback: max stability then size	0.5	0.457248	119	10	0.666667	beta-binomial	0.0169498	0.0291141
0.2	fallback: max stability then size	0.5	0.457248	119	10	0.666667	beta-binomial	0.0169498	0.0291141
0.2	fallback: max stability then size	0.5	0.457248	119	10	0.666667	beta-binomial	0.0169498	0.0291141
0.2	fallback: max stability then size	0.5	0.457248	119	10	0.666667	beta-binomial	0.0169498	0.0291141
0.2	fallback: max stability then size	0.5	0.457248	119	10	0.666667	beta-binomial	0.0169498	0.0291141
0.2	fallback: max stability then size	0.5	0.457248	119	10	0.666667	beta-binomial	0.0169498	0.0291141
0.2	fallback: max stability then size	0.5	0.457248	119	10	0.666667	beta-binomial	0.0169498	0.0291141
0.2	fallback: max stability then size	0.5	0.457248	119	10	0.666667	beta-binomial	0.0169498	0.0291141
0.2	fallback: max stability then size	0.5	0.457248	119	10	0.666667	beta-binomial	0.0169498	0.0291141
0.2	fallback: max stability then size	0.5	0.457248	119	10	0.666667	beta-binomial	0.0169498	0.0291141
0.2	fallback: max stability then size	0.5	0.457248	119	10	0.666667	beta-binomial	0.0169498	0.0291141
0.2	fallback: max stability then size	0.5	0.457248	119	10	0.666667	beta-binomial	0.0169498	0.0291141
0.2	fallback: max stability then size	0.5	0.457248	119	10	0.666667	beta-binomial	0.0169498	0.0291141
0.2	fallback: max stability then size	0.5	0.457248	119	10	0.666667	beta-binomial	0.0169498	0.0291141
0.2	fallback: max stability then size	0.5	0.457248	119	10	0.666667	beta-binomial	0.0169498	0.0291141
0.2	fallback: max stability then size	0.5	0.457248	119	10	0.666667	beta-binomial	0.0169498	0.0291141
0.2	fallback: max stability then size	0.5	0.457248	119	10	0.666667	beta-binomial	0.0169498	0.0291141
0.2	fallback: max stability then size	0.5	0.457248	119	10	0.666667	beta-binomial	0.0169498	0.0291141
0.2	fallback: max stability then size	0.5	0.457248	119	10	0.666667	beta-binomial	0.0169498	0.0291141
0.2	fallback: max stability then size	0.5	0.457248	119	10	0.666667	beta-binomial	0.0169498	0.0291141
0.2	fallback: max stability then size	0.5	0.457248	119	10	0.666667	beta-binomial	0.0169498	0.0291141
0.2	fallback: max stability then size	0.5	0.457248	119	10	0.666667	beta-binomial	0.0169498	0.0291141
0.2	fallback: max stability then size	0.5	0.457248	119	10	0.666667	beta-binomial	0.0169498	0.0291141
0.2	fallback: max stability then size	0.5	0.457248	119	10	0.666667	beta-binomial	0.0169498	0.0291141
0.2	fallback: max stability then size	0.5	0.457248	119	10	0.666667	beta-binomial	0.0169498	0.0291141
0.2	fallback: max stability then size	1	0.958896	111	10	0.666667	beta-binomial	0.0169498	0.0291141
0.2	fallback: max stability then size	1	0.958896	111	10	0.666667	beta-binomial	0.0169498	0.0291141
0.2	fallback: max stability then size	1	0.958896	111	10	0.666667	beta-binomial	0.0169498	0.0291141
0.2	fallback: max stability then size	1	0.958896	111	10	0.666667	beta-binomial	0.0169498	0.0291141
0.2	fallback: max stability then size	1	0.958896	111	10	0.666667	beta-binomial	0.0169498	0.0291141
0.2	fallback: max stability then size	1	0.958896	111	10	0.666667	beta-binomial	0.0169498	0.0291141
0.2	fallback: max stability then size	1	0.958896	111	10	0.666667	beta-binomial	0.0169498	0.0291141
0.2	fallback: max stability then size	1	0.958896	111	10	0.666667	beta-binomial	0.0169498	0.0291141
0.2	fallback: max stability then size	1	0.958896	111	10	0.666667	beta-binomial	0.0169498	0.0291141
0.2	fallback: max stability then size	1	0.958896	111	10	0.666667	beta-binomial	0.0169498	0.0291141
0.2	fallback: max stability then size	1	0.958896	111	10	0.666667	beta-binomial	0.0169498	0.0291141
0.2	fallback: max stability then size	1	0.958896	111	10	0.666667	beta-binomial	0.0169498	0.0291141
0.2	fallback: max stability then size	1	0.958896	111	10	0.666667	beta-binomial	0.0169498	0.0291141
0.2	fallback: max stability then size	1	0.958896	111	10	0.666667	beta-binomial	0.0169498	0.0291141
0.2	fallback: max stability then size	1	0.958896	111	10	0.666667	beta-binomial	0.0169498	0.0291141
0.2	fallback: max stability then size	1	0.958896	111	10	0.666667	beta-binomial	0.0169498	0.0291141
0.2	fallback: max stability then size	1	0.958896	111	10	0.666667	beta-binomial	0.0169498	0.0291141
0.2	fallback: max stability then size	1	0.958896	111	10	0.666667	beta-binomial	0.0169498	0.0291141
0.2	fallback: max stability then size	1	0.958896	111	10	0.666667	beta-binomial	0.0169498	0.0291141
0.2	fallback: max stability then size	1	0.958896	111	10	0.666667	beta-binomial	0.0169498	0.0291141
0.2	fallback: max stability then size	1	0.958896	111	10	0.666667	beta-binomial	0.0169498	0.0291141
0.2	fallback: max stability then size	1	0.958896	111	10	0.666667	beta-binomial	0.0169498	0.0291141
0.2	fallback: max stability then size	1	0.958896	111	10	0.666667	beta-binomial	0.0169498	0.0291141
0.2	fallback: max stability then size	1	0.958896	111	10	0.666667	beta-binomial	0.0169498	0.0291141
0.2	fallback: max stability then size	1	0.958896	111	10	0.666667	beta-binomial	0.0169498	0.0291141
0.2	fallback: max stability then size	1	0.958896	111	10	0.666667	beta-binomial	0.0169498	0.0291141
0.2	fallback: max stability then size	1	0.958896	111	10	0.666667	beta-binomial	0.0169498	0.0291141
0.2	fallback: max stability then size	1	0.958896	111	10	0.666667	beta-binomial	0.0169498	0.0291141
0.2	fallback: max stability then size	1	0.958896	111	10	0.666667	beta-binomial	0.0169498	0.0291141
0.2	fallback: max stability then size	1	0.958896	111	10	0.666667	beta-binomial	0.0169498	0.0291141
0.2	fallback: max stability then size	1	0.958896	111	10	0.666667	beta-binomial	0.0169498	0.0291141
0.2	fallback: max stability then size	1	0.958896	111	10	0.666667	beta-binomial	0.0169498	0.0291141
0.2	fallback: max stability then size	1	0.958896	111	10	0.666667	beta-binomial	0.0169498	0.0291141
0.2	fallback: max stability then size	1	0.958896	111	10	0.666667	beta-binomial	0.0169498	0.0291141
0.2	fallback: max stability then size	1	0.958896	111	10	0.666667	beta-binomial	0.0169498	0.0291141
0.2	fallback: max stability then size	1	0.958896	111	10	0.666667	beta-binomial	0.0169498	0.0291141
0.2	fallback: max stability then size	1	0.958896	111	10	0.666667	beta-binomial	0.0169498	0.0291141
0.2	fallback: max stability then size	1	0.958896	111	10	0.666667	beta-binomial	0.0169498	0.0291141
0.2	fallback: max stability then size	1	0.958896	111	10	0.666667	beta-binomial	0.0169498	0.0291141
0.2	fallback: max stability then size	1	0.958896	111	10	0.666667	beta-binomial	0.0169498	0.0291141
0.2	fallback: max stability then size	1	0.958896	111	10	0.666667	beta-binomial	0.0169498	0.0291141
0.2	fallback: max stability then size	1	0.958896	111	10	0.666667	beta-binomial	0.0169498	0.0291141
0.2	fallback: max stability then size	1	0.958896	111	10	0.666667	beta-binomial	0.0169498	0.0291141
0.2	fallback: max stability then size	1	0.958896	111	10	0.666667	beta-binomial	0.0169498	0.0291141
0.2	fallback: max stability then size	1	0.958896	111	10	0.666667	beta-binomial	0.0169498	0.0291141
0.2	fallback: max stability then size	1	0.958896	111	10	0.666667	beta-binomial	0.0169498	0.0291141
0.2	fallback: max stability then size	1	0.958896	111	10	0.666667	beta-binomial	0.0169498	0.0291141
0.2	fallback: max stability then size	1	0.958896	111	10	0.666667	beta-binomial	0.0169498	0.0291141

## Sheet: Data S2
Candidate SAM pairs
Gene1	Gene2	HazardRatio	P-value	SL	Include only non-essential genes	Candidate SAM pair
ABCA8	PAPPA2	0.569732	0.0472858	N	Y	Y
ABCC5	MAPT	0.363668	0.0444095	N	Y	Y
ABCC5	TENM1	0.397166	0.0461968	N	Y	Y
ACAN	GRIP1	0.542595	0.0480626	N	Y	Y
ACAN	MYO7B	0.590779	0.0454292	N	Y	Y
ACAN	PTPRN2	0.507463	0.0269164	N	Y	Y
ACAN	THSD7B	0.699705	0.0416428	N	Y	Y
ACAN	ZNF677	0.468029	0.034314	N	Y	Y
ADAMTS9	DDC	0.353675	0.0382491	N	Y	Y
ADAMTS9	MAP2K1	0.393132	0.0435151	N	Y	Y
ADD3	EPHB4	0.318326	0.0424916	N	Y	Y
ADPRH	CCDC141	0.354253	0.0384517	N	Y	Y
ADPRH	CSMD3	0.386642	0.0384258	N	Y	Y
ADPRH	EVPL	0.355405	0.0392283	N	Y	Y
ADPRH	MBD5	0.354872	0.0388603	N	Y	Y
ADPRH	NPAP1	0.355866	0.039553	N	Y	Y
ADPRH	PAPPA2	0.384627	0.0372196	N	Y	Y
ADPRH	PCDH15	0.373085	0.0301586	N	Y	Y
ADPRH	PXDNL	0.355999	0.0396288	N	Y	Y
ADPRH	RP1	0.355517	0.0393893	N	Y	Y
ADAMTS18	OR7D4	0.522219	0.0411818	N	Y	Y
ADCY8	ZCCHC11	0.371011	0.0495889	N	Y	Y
AIM1L	HK3	0.269341	0.0484946	N	N	N
AIM1L	KLHDC7A	0.269795	0.0488788	N	N	N
AIM1L	MAP2K1	0.267756	0.0472234	N	N	N
AIM1L	MBD5	0.269333	0.0484918	N	N	N
AIM1L	NRG1	0.265808	0.045881	N	N	N
AMPD1	RBM46	0.452139	0.0491389	N	Y	Y
ALPK3	PEG3	0.538708	0.0282081	N	Y	Y
AMER1	GABRA6	0.320981	0.0446207	N	Y	Y
ARHGAP22	GABRA6	0.394267	0.0440634	N	Y	Y
ARNT2	GABRA6	0.308039	0.0354482	N	Y	Y
ARNT2	PXDNL	0.314213	0.0394151	N	Y	Y
ARNT2	TENM1	0.381227	0.035177	N	Y	Y
ATF7IP	KLHDC7A	0.393127	0.0429307	N	Y	Y
ATF7IP	RIMS1	0.392625	0.0425746	N	Y	Y
ATF7IP	TENM1	0.320798	0.0446285	N	Y	Y
ATG2A	ATP6V0A4	0.44532	0.0442425	N	Y	Y
ATG2A	BRCA1	0.417589	0.0404621	N	Y	Y
ATG2A	CNTN5	0.515641	0.0457086	N	Y	Y
ATG2A	CRTC2	0.369582	0.0485517	N	Y	Y
ATG2A	GREB1	0.389697	0.0395903	N	Y	Y
ATG2A	LRRC4C	0.389149	0.0392436	N	Y	Y
ATG2A	MYH2	0.545665	0.0259429	N	Y	Y
ATG2A	MYH7	0.468797	0.0473944	N	Y	Y
ATG2A	OR4Q3	0.425554	0.0459169	N	Y	Y
ATG2A	OR7D4	0.393029	0.0418475	N	Y	Y
ATP10B	ONECUT1	0.308607	0.0485372	N	Y	Y
ASTN1	GRIP1	0.499739	0.0231853	N	Y	Y
ASTN2	MTOR	0.40379	0.0324698	N	N	N
ASTN2	TBC1D25	0.33682	0.02811	N	Y	Y
ATP1A3	CDCA2	0.352389	0.0376202	N	Y	Y
ATP1A3	GLI2	0.446543	0.0451799	N	Y	Y
ATP1A3	KIAA1755	0.399618	0.0468937	N	Y	Y
ATP1A3	MAPT	0.345284	0.0323626	N	Y	Y
ATP1A3	OR2B6	0.366998	0.0469802	N	Y	Y
ATP1A3	PCDH11X	0.491005	0.0492274	N	Y	Y
ATP1A3	POM121L12	0.50078	0.0454527	N	Y	Y
ATP1A3	PRSS1	0.410355	0.0358593	N	Y	Y
ATP1A3	TAF1L	0.488458	0.0372111	N	Y	Y
ATP1A3	ZNF560	0.369022	0.0483858	N	Y	Y
ATP2C2	THSD7B	0.47008	0.0482233	N	Y	Y
BCL6	NOTCH4	0.369381	0.0483777	N	Y	Y
BMX	CDH9	0.326622	0.0483452	N	Y	Y
BRAF	CRTC2	0.458627	0.0406467	N	Y	Y
BRAF	EPHB6	0.549264	0.0489555	N	Y	Y
BRAF	EVL	0.365991	0.0474842	N	Y	Y
BRAF	GABRA6	0.601452	0.0284552	N	Y	Y
BRAF	HARS	0.317874	0.0441082	N	N	N
BRAF	LPAR4	0.462128	0.0317886	N	Y	Y
BRAF	NOTCH4	0.645149	0.0334273	N	Y	Y
BRAF	OLFML2B	0.517096	0.048238	N	Y	Y
BRAF	ONECUT1	0.338823	0.0380393	N	Y	Y
BRAF	OR1J4	0.392364	0.0172478	N	Y	Y
BRAF	PCDH15	0.692145	0.0285921	N	Y	Y
BRAF	SCN11A	0.715355	0.0416261	N	Y	Y
BRCA1	CHRM3	0.393798	0.0423647	N	Y	Y
BRCA1	CSMD3	0.485489	0.0287722	Y	Y	N
BRCA1	GREB1	0.413082	0.0374588	N	Y	Y
BRCA1	MGAM	0.527078	0.0484576	N	Y	Y
BRCA1	MRC2	0.424361	0.0451523	N	Y	Y
BRCA1	MYH2	0.513978	0.0475392	N	Y	Y
BRCA1	PAPPA2	0.491745	0.0256011	N	Y	Y
BRCA1	PCDH15	0.466385	0.0342396	N	Y	Y
BRCA1	PTPRT	0.474035	0.0390332	N	Y	Y
BRCA1	TMC5	0.437718	0.0275077	N	Y	Y
C12orf40	ITGB8	0.448566	0.0455063	N	Y	Y
CACNA1S	TRIP4	0.243511	0.0336822	N	Y	Y
CACNB4	TMC5	0.414574	0.0384619	N	Y	Y
CATSPERG	LNX2	0.320385	0.0441029	N	Y	Y
CATSPERG	OR6N1	0.317657	0.0422214	N	Y	Y
CCDC141	MAGEA6	0.394995	0.0447081	N	Y	Y
CCDC141	MAP2K1	0.363031	0.0448709	N	Y	Y
CCDC173	GABRA6	0.322268	0.0454371	N	Y	Y
CCDC173	MBD5	0.327877	0.0495436	N	Y	Y
CCDC173	SYNDIG1	0.328421	0.049972	N	Y	Y
CD33	TG	0.421209	0.0429098	N	Y	Y
CDH4	WDR33	0.463565	0.0436647	N	N	N
CDH8	FREM2	0.554259	0.0298747	N	Y	Y
CDH8	GABRB2	0.430224	0.049896	N	Y	Y
CDH8	MAPT	0.37378	0.0302042	N	Y	Y
CDH8	PASK	0.433142	0.0351097	N	Y	Y
CDH8	SORCS3	0.57965	0.042076	N	Y	Y
CDH4	MERTK	0.468271	0.0468087	N	Y	Y
CDH4	MUC7	0.422327	0.043598	N	Y	Y
CDH4	NLRP5	0.543079	0.0409593	N	Y	Y
CDH10	MAGEA6	0.351045	0.0366291	N	Y	Y
CHRM3	GRIN2A	0.588036	0.0372158	N	Y	Y
CHRM3	LAD1	0.403772	0.0498215	N	Y	Y
COL20A1	RNF214	0.353515	0.0376955	N	Y	Y
CT45A5	TENM1	0.324412	0.0471381	N	Y	Y
CSMD3	GFOD1	0.325536	0.0480557	N	Y	Y
CSMD3	KCNJ8	0.481921	0.0453881	N	Y	Y
CSMD3	MAGEA6	0.366593	0.0268307	N	Y	Y
CSMD3	OR1J4	0.510401	0.0425764	N	Y	Y
CSMD3	OR7D4	0.594436	0.0482676	N	Y	Y
CSMD3	TBC1D25	0.352418	0.0200676	N	Y	Y
CUBN	MYO7B	0.521096	0.0419522	N	Y	Y
CXorf22	STRC	0.326703	0.048126	N	N	N
CXCR2	DNAH3	0.423734	0.0305839	N	Y	Y
CXCR2	PEG3	0.525024	0.0360345	N	Y	Y
CXCR2	USP6	0.423686	0.0451262	N	Y	Y
DDC	MYBPC1	0.373496	0.0304198	N	Y	Y
DEPDC5	GABRA6	0.31606	0.0413988	N	Y	Y
DGKQ	PCDHA4	0.370649	0.0495367	N	N	N
DGKI	OR10K2	0.503638	0.0476923	N	Y	Y
DKK2	OR8H2	0.397128	0.0450915	N	Y	Y
DKK2	RAI1	0.423137	0.0446202	N	Y	Y
DLG5	NLRP3	0.403976	0.049844	N	Y	Y
DOCK3	GRIP1	0.553367	0.0484628	N	Y	Y
DNAH7	RNF214	0.388812	0.0396704	N	Y	Y
DOPEY2	PTPRN2	0.433684	0.0363443	N	Y	Y
ESRRG	GRIP1	0.425062	0.0463373	N	Y	Y
ERBB4	KCNQ5	0.569046	0.0428031	N	Y	Y
EPHB6	PPP6C	0.399315	0.0478836	N	Y	Y
EVPL	GRIK2	0.406661	0.0336589	N	Y	Y
EVPL	LNX2	0.377456	0.0195394	N	Y	Y
EVPL	MTOR	0.424008	0.031119	N	N	N
EVPL	MYO7B	0.499076	0.0447499	N	Y	Y
EVPL	NPAP1	0.450977	0.0185437	N	Y	Y
EVPL	PCDH15	0.434331	0.00345338	N	Y	Y
EVPL	PPP1R9A	0.470648	0.0271068	N	Y	Y
EVPL	TCOF1	0.393969	0.0433318	N	Y	Y
EVPL	TRIM60	0.399777	0.0478105	N	Y	Y
EVPL	ZFPM2	0.549419	0.039093	N	Y	Y
EVPL	ZNF98	0.432766	0.03591	N	Y	Y
EXD1	PCDHB17	0.368143	0.0477202	N	N	N
FAM129B	SPTA1	0.396868	0.0448074	N	Y	Y
FMO4	PAK7	0.427159	0.0473542	N	N	N
FMO4	SCN11A	0.416489	0.0398698	N	Y	Y
FSCN3	KCNQ5	0.430632	0.0497295	N	Y	Y
FSHR	GK2	0.429986	0.049381	N	Y	Y
GABRA6	GFOD1	0.322644	0.0460077	N	Y	Y
GABRA6	GPR98	0.327083	0.0495085	N	N	N
GABRA6	MBD5	0.492939	0.0408181	N	Y	Y
GABRA6	MUC3A	0.448893	0.0466702	N	Y	Y
GABRA6	NOTCH3	0.443217	0.0301932	N	Y	Y
GABRA6	PAPPA2	0.54135	0.0479114	N	Y	Y
GABRA6	PIK3R5	0.323233	0.0462079	N	Y	Y
GABRA6	PPFIA2	0.489442	0.0384739	N	Y	Y
GABRA6	SLITRK3	0.320886	0.0445511	N	Y	Y
GABRA6	SYNDIG1	0.340907	0.0304256	N	Y	Y
GABRA6	TRHR	0.425994	0.0463279	N	Y	Y
GABRA6	TRIP4	0.310257	0.0177903	N	Y	Y
GABRA6	TUBA3C	0.380973	0.0349879	N	Y	Y
GABRA6	VIL1	0.348419	0.0348055	N	Y	Y
GABRB3	TRPC6	0.394151	0.0426794	N	Y	Y
GFOD1	NOTCH3	0.325223	0.0478397	N	Y	Y
GFOD1	PCDH15	0.323477	0.0464278	N	Y	Y
GNAS	ZNF208	0.473592	0.0489012	N	Y	Y
GK2	GRIP1	0.44285	0.0425502	N	Y	Y
GK2	ZCCHC11	0.367105	0.0467271	N	Y	Y
GLI2	RAI1	0.391073	0.0405018	N	Y	Y
GSDMC	RNF214	0.329081	0.0497769	N	Y	Y
GLYATL2	GRIP1	0.422446	0.044666	N	Y	Y
GRIN2A	GRIP1	0.525413	0.0455577	N	Y	Y
GRIN2A	MAP2K1	0.401673	0.0482596	N	Y	Y
GRIN2A	RNF214	0.34626	0.0332336	N	Y	Y
GRIN2A	RSPH6A	0.571363	0.0406033	N	Y	Y
GRIN2B	TRIP4	0.28032	0.0226765	N	Y	Y
GRIP1	HEPHL1	0.404797	0.021152	N	Y	Y
GRIP1	PIGR	0.366552	0.0465917	N	Y	Y
GRIP1	SLITRK6	0.413624	0.0171137	N	Y	Y
GPR98	MAP2K1	0.266983	0.0466012	N	N	N
GPR98	TMC5	0.490017	0.0494881	N	N	N
HARS	KCNJ8	0.256269	0.0395885	N	N	N
HARS	OR1J4	0.256932	0.0400661	N	N	N
HARS	PCDH15	0.255087	0.0386862	N	N	N
HARS	TMC5	0.322351	0.0470406	N	N	N
GTF3C1	KIAA0319	0.474561	0.0499233	N	N	N
GTF3C1	MYH3	0.4042	0.0321929	N	N	N
GTF3C1	OR7D4	0.411025	0.0363422	N	N	N
GTF3C1	PABPC3	0.38837	0.0388077	N	N	N
GTF3C1	PCDHB8	0.495719	0.0420099	N	N	N
GTF3C1	SDK2	0.41149	0.0365408	N	N	N
GTF3C1	THEMIS	0.418868	0.0414174	N	N	N
GTF3C1	ZCCHC11	0.36742	0.0469538	N	N	N
HK3	MBD5	0.363412	0.0250559	N	Y	Y
HSPA1L	MYH13	0.428975	0.0486909	N	Y	Y
IGHG2	RASGRP2	0.376564	0.0390407	N	N	N
IL12RB1	OR7D4	0.357224	0.0217912	N	Y	Y
IL12RB1	SAMD12	0.312423	0.0376395	N	Y	Y
IL12RB1	TNR	0.387447	0.0383599	N	Y	Y
IL12RB1	ZNF208	0.470121	0.0466553	N	Y	Y
IL12RB1	ZNF578	0.322369	0.0445639	N	Y	Y
ITPR2	MAGEA6	0.359664	0.0426174	N	Y	Y
ITGAE	MAPT	0.359323	0.0414332	N	Y	Y
IQGAP3	OR6N1	0.356991	0.0406618	N	Y	Y
IQGAP3	TBC1D25	0.319924	0.0437555	N	Y	Y
KBTBD8	NOTCH3	0.32076	0.044446	N	Y	Y
KCNH5	SLITRK6	0.518913	0.0336809	N	Y	Y
KCNJ8	OR1J4	0.31713	0.043045	N	Y	Y
KCNJ8	PCDH15	0.408063	0.0239627	N	Y	Y
KIAA0319	LRRK1	0.423386	0.0447022	N	Y	Y
KDM3B	ONECUT1	0.306115	0.0466419	N	Y	Y
KDM3B	RASGRP2	0.349256	0.0445663	N	Y	Y
KDM3B	SYNDIG1	0.367875	0.0486427	N	Y	Y
KIAA2022	MYH3	0.524549	0.0444385	N	Y	Y
KIAA2022	PTPRN2	0.565313	0.0426542	N	Y	Y
KLHDC7A	NRG1	0.34453	0.0169005	N	Y	Y
KLHDC7A	TBCD	0.306756	0.0345204	N	N	N
KIAA1462	PTEN	0.47186	0.0482814	N	Y	Y
KIAA2022	ZCCHC11	0.403862	0.032018	N	Y	Y
KIF17	MBD5	0.441901	0.0418411	N	Y	Y
KRTAP13-3	TENM1	0.32534	0.0478507	N	Y	Y
LAMB4	SPINK5	0.399687	0.0466895	N	Y	Y
LAMA2	LNX2	0.354129	0.0386245	N	Y	Y
LAMA2	MAGEA6	0.375401	0.0186965	N	Y	Y
LAMA2	TBC1D25	0.320887	0.0444719	N	Y	Y
LNX2	MAGEA6	0.264341	0.0445599	N	Y	Y
LNX2	NPAP1	0.320198	0.0439825	N	Y	Y
LNX2	OR11H6	0.265875	0.0457605	N	Y	Y
LNX2	OR6N1	0.316349	0.041277	N	Y	Y
LNX2	TBC1D25	0.319176	0.0431981	N	Y	Y
LNX2	TRERF1	0.320492	0.0441912	N	Y	Y
LNX2	VIL1	0.320075	0.0438715	N	Y	Y
LRP5	TMC5	0.459854	0.0410837	N	Y	Y
LRRK1	MGAM	0.567244	0.0452818	N	Y	Y
LRRK1	MORC1	0.531899	0.0411434	N	Y	Y
LRRK1	SAMD12	0.31092	0.0366646	N	Y	Y
LRRK1	SLITRK6	0.421561	0.0433806	N	Y	Y
LRRK1	ZNF578	0.397862	0.0455583	N	Y	Y
LRRK2	OR7D4	0.428068	0.0328962	N	Y	Y
MAP2K1	MBD5	0.353416	0.0204424	N	Y	Y
MAP2K1	NRG1	0.263998	0.0444788	N	Y	Y
MAP2K1	PDZD2	0.366548	0.0462033	N	Y	Y
MAGEA6	NPAP1	0.330044	0.0246608	N	Y	Y
MAGEA6	OR6N1	0.26147	0.0424523	N	Y	Y
MAGEA6	PAPPA2	0.423555	0.0459217	N	Y	Y
MAGEA6	PCDH15	0.39285	0.0267884	N	Y	Y
MAGEA6	PKD1L1	0.426813	0.0470489	N	Y	Y
MAGEA6	RP1	0.427385	0.0486558	N	Y	Y
MAGEA6	RPTN	0.425286	0.0313605	N	Y	Y
MAGEA6	SCN11A	0.434733	0.0370524	N	Y	Y
MAGEA6	TBC1D25	0.264473	0.0446577	N	Y	Y
MAGEA6	TENM1	0.438202	0.0404313	N	Y	Y
MAGEA6	THSD7B	0.346795	0.018043	N	Y	Y
MAGEA6	TRERF1	0.326675	0.0490033	N	Y	Y
MAGEA6	VIL1	0.29693	0.0286985	N	Y	Y
MAGEA6	ZFPM2	0.401991	0.0484256	N	Y	Y
MAPT	OR8H2	0.357994	0.040524	N	Y	Y
MAPT	RAI1	0.3537	0.0202778	N	Y	Y
MAPT	RSPH6A	0.357854	0.0404379	N	Y	Y
MGAM	RNF214	0.430944	0.0497055	N	Y	Y
MMP27	RB1CC1	0.322169	0.0451972	N	Y	Y
MME	ONECUT1	0.345444	0.0417756	N	Y	Y
MME	RASGRP2	0.397253	0.0340594	N	Y	Y
MTOR	TMC5	0.43022	0.0243156	N	N	N
MUC7	PCDHB12	0.424084	0.0448382	N	N	N
MYH13	NPAS4	0.505378	0.0488843	N	Y	Y
MYH13	OR7D4	0.519086	0.0475041	N	Y	Y
MXRA5	RNF214	0.386244	0.0379382	N	Y	Y
MYBPC1	OR1J4	0.361802	0.043774	N	Y	Y
MYBPC1	PIWIL1	0.447135	0.0462909	N	Y	Y
NBEAL1	OR8H2	0.31466	0.0393108	N	Y	Y
NBEAL1	RAI1	0.326921	0.0480889	N	Y	Y
NBEAL1	RSPH6A	0.339027	0.0288873	N	Y	Y
NBEAL1	TMC5	0.40923	0.0352575	N	Y	Y
MYO7B	ZSWIM2	0.518328	0.0488359	N	Y	Y
NLRP9	OR7D4	0.473617	0.0491723	N	Y	Y
NLRP9	ZNF578	0.4134	0.0379249	N	Y	Y
OLFML2B	PCDP1	0.438982	0.040204	N	N	N
ONECUT1	PAPPA2	0.355871	0.0498444	N	Y	Y
ONECUT1	PIK3R5	0.308027	0.0480895	N	Y	Y
ONECUT1	PPFIA2	0.34513	0.0415586	N	Y	Y
ONECUT1	RASGRP2	0.345158	0.0415603	N	Y	Y
ONECUT1	SCN11A	0.336525	0.0363259	N	Y	Y
NOTCH3	PCDHB7	0.487315	0.0474845	N	N	N
NOTCH3	PXDNL	0.360542	0.0430073	N	Y	Y
NOTCH3	TMPRSS12	0.344944	0.0331502	N	Y	Y
NOTCH3	TRIM58	0.445507	0.0310838	N	Y	Y
NOTCH3	TUBA3C	0.469877	0.0363209	N	Y	Y
NOVA1	ONECUT1	0.308496	0.0484521	N	Y	Y
NOVA1	RASGRP2	0.351906	0.0465	N	Y	Y
NOX1	SCN11A	0.450815	0.0348678	N	Y	Y
NPAP1	SOGA2	0.427994	0.0480257	N	N	N
NPAP1	TBC1D25	0.336806	0.028112	N	Y	Y
ONECUT1	TCOF1	0.30802	0.0480797	N	Y	Y
ONECUT1	TENM1	0.300995	0.0433312	N	Y	Y
NLRP5	PCDHB12	0.477312	0.0411196	N	N	N
OR11H6	OR6N1	0.263105	0.043696	N	Y	Y
OR11H6	TBC1D25	0.265999	0.0458539	N	Y	Y
OR11H6	VIL1	0.266645	0.0463836	N	Y	Y
NRG1	ONECUT1	0.306558	0.0470163	N	Y	Y
NRG1	RASGRP2	0.306867	0.0472242	N	Y	Y
OR1J4	TMC5	0.466785	0.0458127	N	Y	Y
PABPC3	SOGA2	0.429778	0.0494173	N	N	N
OR4Q3	PCDH15	0.567235	0.0383495	N	Y	Y
OR51B6	SYNDIG1	0.364578	0.0460334	N	Y	Y
OR6N1	SCN11A	0.460283	0.0424066	N	Y	Y
OR6N1	TBC1D25	0.316404	0.0413094	N	Y	Y
OR6N1	THSD7B	0.524449	0.0442645	N	Y	Y
OR7D4	PCDH15	0.541241	0.0398901	N	Y	Y
OR7D4	PTGFR	0.402647	0.0489152	N	Y	Y
OR7D4	SIGLEC7	0.403903	0.0320332	N	Y	Y
OR7D4	ZNF208	0.455291	0.0366107	N	Y	Y
OR7D4	ZNF578	0.320555	0.0432283	N	Y	Y
OR8H2	RAI1	0.398863	0.0463675	N	Y	Y
OR4K2	PREX2	0.587051	0.0490012	N	Y	Y
OR4K2	SCN11A	0.598429	0.0355369	N	Y	Y
PAPPA2	TENM1	0.628956	0.0449239	N	Y	Y
PCNXL2	TRIM58	0.459383	0.0395301	N	N	N
PCDH11X	POTEE	0.447591	0.045778	N	Y	Y
PCDH15	TBC1D25	0.330694	0.0249245	N	Y	Y
PCDH15	ZNF578	0.46342	0.0176909	N	Y	Y
PCDHA4	TFEC	0.401774	0.0484095	N	N	N
PDE1C	RNF214	0.352392	0.0369763	N	Y	Y
PDE1C	SOGA2	0.518743	0.0490928	N	N	N
PEG3	ZCCHC11	0.422769	0.0439718	N	Y	Y
PIK3R5	RASGRP2	0.308332	0.0482978	N	Y	Y
PIK3R5	TCOF1	0.4446	0.0489105	N	Y	Y
PIGR	SLITRK6	0.369703	0.0489503	N	Y	Y
PPFIA2	TCOF1	0.449984	0.0202703	N	Y	Y
PPFIA2	TENM1	0.614039	0.0336811	N	Y	Y
PREX2	SLITRK6	0.549898	0.0479313	N	Y	Y
PPP1R9A	SAMD12	0.311557	0.0370688	N	Y	Y
PPP1R9A	ZCCHC11	0.384447	0.0362865	N	Y	Y
PPP1R9A	ZNF578	0.362962	0.0244102	N	Y	Y
PRSS58	TENM1	0.447053	0.0466949	N	Y	Y
RAG1	RGS9	0.363582	0.0442558	N	Y	Y
RAG1	RNF214	0.32735	0.0484367	N	Y	Y
RAI1	RGS9	0.402585	0.0490312	N	Y	Y
RAI1	RPTN	0.443751	0.0434776	N	Y	Y
RAI1	TG	0.370571	0.0492296	N	Y	Y
RAI1	ZNF560	0.326546	0.0478149	N	Y	Y
RASGRP2	TCOF1	0.35136	0.0460841	N	Y	Y
RB1CC1	TMC5	0.391951	0.0420962	N	Y	Y
PTPRN2	RNF214	0.350904	0.0360149	N	Y	Y
RGPD4	ZNF578	0.47633	0.0408102	N	Y	Y
RNF214	ZNF560	0.349926	0.0354085	N	Y	Y
SAMD12	SEZ6L	0.312943	0.0379985	N	Y	Y
SAMD12	ZNF208	0.311274	0.0368792	N	Y	Y
RNF214	USP6	0.352429	0.0369972	N	Y	Y
ROS1	TLE4	0.401714	0.0482908	N	Y	Y
SIGLEC7	ZNF578	0.367848	0.0474667	N	Y	Y
SCN10A	ZNF239	0.430361	0.0498016	N	Y	Y
SCN11A	SLITRK3	0.604399	0.0499427	N	Y	Y
SCN11A	TRIP4	0.326307	0.0491023	N	Y	Y
SCAP	ZFPM2	0.393895	0.0425347	N	N	N
SEZ6L	SLITRK6	0.500051	0.0365562	N	Y	Y
SNTG1	THBS1	0.45153	0.0481589	N	Y	Y
THSD7B	TRIP4	0.347762	0.0201992	N	Y	Y
SYNDIG1	TCOF1	0.368461	0.0486259	N	Y	Y
TENM1	TRIP4	0.327211	0.049871	N	Y	Y
TBC1D25	TRERF1	0.33714	0.0282901	N	Y	Y
TBC1D25	VIL1	0.336513	0.0279367	N	Y	Y
TMC5	WNK4	0.392478	0.0424455	N	Y	Y

## Sheet: Data S3
Relationship between SAM score and TMB weighted
Dataset	Pearson	P-value (Pearson)	P-value (LRT)
TCGA-SKCM (OS)	0.626	2.277e-50	0.008
TCGA-SKCM (DSS)	0.623	4.16e-49	0.024
TCGA-SKCM (PFI)	0.624	3.1e-50	0.845
Liu et al (OS)	0.734	4.938e-19	0.761
Liu et al (PFS)	0.734	4.938e-19	0.363
Snyder et al (OS)	0.77	9.783e-10	0.524
Van Allen et al (OS)	0.746	8.35e-21	0.835
Van Allen et al (DFS)	0.746	8.35e-21	0.605

## Sheet: Data S4
Clinical description of Meta-SV from GEO (Survival analysis)
DATASET	Sample ID	SEX	AGE (Initial diagnosis)	OS (Weeks)	STATUS	SAM score	SAM group
GSE22153	GSM550966	Male	60	8.57143	Deceased	5	SAM-L
GSE22153	GSM550967	Female	54	7.71429	Deceased	11	SAM-L
GSE22153	GSM550968	Male	40	5.71429	Deceased	1	SAM-L
GSE22153	GSM550969	Female	54	7.71429	Deceased	1	SAM-L
GSE22153	GSM550970	Male	45	6.42857	Deceased	2	SAM-L
GSE22153	GSM550971	Male	68	9.71429	Deceased	4	SAM-L
GSE22153	GSM550972	Male	36	5.14286	Deceased	4	SAM-L
GSE22153	GSM550973	Female	63	9	Deceased	2	SAM-L
GSE22153	GSM550974	Male	51	7.28571	Alive	0	SAM-L
GSE22153	GSM550975	Male	79	11.2857	Deceased	2	SAM-L
GSE22153	GSM550976	Male	50	7.14286	Deceased	9	SAM-L
GSE22153	GSM550977	Female	58	8.28571	Deceased	4	SAM-L
GSE22153	GSM550978	Male	36	5.14286		6	SAM-L
GSE22153	GSM550979	Female	60	8.57143	Deceased	1	SAM-L
GSE22153	GSM550980	Female	53	7.57143	Deceased	3	SAM-L
GSE22153	GSM550981	Female	27	3.85714	Alive	2	SAM-L
GSE22153	GSM550982	Male	49	7	Deceased	0	SAM-L
GSE22153	GSM550983	Male	62	8.85714	Deceased	2	SAM-L
GSE22153	GSM550984	Male	50	7.14286	Deceased	5	SAM-L
GSE22153	GSM550985	Female	49	7	Deceased	8	SAM-L
GSE22153	GSM550986	Female	55	7.85714	Deceased	2	SAM-L
GSE22153	GSM550987	Male	55	7.85714	Deceased	0	SAM-L
GSE22153	GSM550988	Female	78	11.1429	Deceased	2	SAM-L
GSE22153	GSM550989	Male	56	8	Deceased	6	SAM-L
GSE22153	GSM550990	Female	74	10.5714	Deceased	2	SAM-L
GSE22153	GSM550991	Male	53	7.57143	Deceased	3	SAM-L
GSE22153	GSM550992	Male	36	5.14286	Deceased	2	SAM-L
GSE22153	GSM550993	Male	33	4.71429	Deceased	1	SAM-L
GSE22153	GSM550994	Female	67	9.57143	Deceased	3	SAM-L
GSE22153	GSM550995	Male	72	10.2857	Deceased	3	SAM-L
GSE22153	GSM550996	Female	27	3.85714	Deceased	3	SAM-L
GSE22153	GSM550997	Female	32	4.57143	Deceased	5	SAM-L
GSE22153	GSM550998	Female	59	8.42857		1	SAM-L
GSE22153	GSM550999	Male	61	8.71429	Deceased	9	SAM-L
GSE22153	GSM551000	Male	73	10.4286	Deceased	3	SAM-L
GSE22153	GSM551001	Male	54	7.71429	Deceased	3	SAM-L
GSE22153	GSM551002	Female	68	9.71429	Deceased	6	SAM-L
GSE22153	GSM551003	Female	62	8.85714	Deceased	4	SAM-L
GSE22153	GSM551004	Female	35	5	Deceased	2	SAM-L
GSE22153	GSM551005	Female	76	10.8571	Deceased	6	SAM-L
GSE22153	GSM551006	Male	66	9.42857	Deceased	6	SAM-L
GSE22153	GSM551007	Female	46	6.57143	Deceased	3	SAM-L
GSE22153	GSM551008	Male	65	9.28571	Deceased	4	SAM-L
GSE22153	GSM551009	Female	70	10	Deceased	5	SAM-L
GSE22153	GSM551010	Male	68	9.71429	Deceased	7	SAM-L
GSE22153	GSM551011	Male	82	11.7143	Deceased	6	SAM-L
GSE22153	GSM551012	Male	35	5	Alive	4	SAM-L
GSE22153	GSM551013	Male	31	4.42857		1	SAM-L
GSE22153	GSM551014	Female	79	11.2857	Alive	2	SAM-L
GSE22153	GSM551015	Female	77	11	Deceased	7	SAM-L
GSE22153	GSM551016	Male	72	10.2857	Deceased	2	SAM-L
GSE22153	GSM551017	Female	75	10.7143	Alive	3	SAM-L
GSE22153	GSM551018	Male	58	8.28571	Alive	1	SAM-L
GSE22153	GSM551019	Female	71	10.1429	Alive	1	SAM-L
GSE22153	GSM551020	Male	65	9.28571	Deceased	6	SAM-L
GSE22153	GSM551021	Female	25	3.57143	Deceased	3	SAM-L
GSE22153	GSM551022	Male	50	7.14286	Deceased	8	SAM-L
GSE22154	GSM551023	Male	75	6.28571	Deceased	2	SAM-L
GSE22154	GSM551024	Female	63	106.714	Deceased	1	SAM-L
GSE22154	GSM551025	Male	57	13.8571	Deceased	2	SAM-L
GSE22154	GSM551026	Female	68	52.4286	Deceased	2	SAM-L
GSE22154	GSM551027	Male	58	1	Deceased	2	SAM-L
GSE22154	GSM551028	Male	49	44.1429	Deceased	5	SAM-L
GSE22154	GSM551029	Female	56	4.57143	Deceased	2	SAM-L
GSE22154	GSM551030	Male	74	11.2857	Deceased	1	SAM-L
GSE22154	GSM551031	Female	41	49.8571	Deceased	2	SAM-L
GSE22154	GSM551032	Female	49	1.85714	Deceased	3	SAM-L
GSE22154	GSM551033	Female	59	3.57143	Deceased	0	SAM-L
GSE22154	GSM551034	Female	59	3.57143	Deceased	5	SAM-L
GSE22154	GSM551035	Male	56	5.28571	Deceased	3	SAM-L
GSE22154	GSM551036	Male	45	26.1429	Deceased	4	SAM-L
GSE22154	GSM551037	Female	72	5.57143	Deceased	1	SAM-L
GSE22154	GSM551038	Female	61	73.2857	Deceased	2	SAM-L
GSE22154	GSM551039	Male	66	83.4286	Deceased	2	SAM-L
GSE22154	GSM551040	Male	42	164	Deceased	1	SAM-L
GSE22154	GSM551041	Female	54	21.8571	Deceased	0	SAM-L
GSE22154	GSM551042	Male	48	20.1429	Deceased	2	SAM-L
GSE22154	GSM551043	Female	58	47.7143	Deceased	2	SAM-L
GSE22154	GSM551044	Male	57	13.8571	Deceased	1	SAM-L
GSE54467	GSM1315904	Female	19	579.04	Alive	3	SAM-L
GSE54467	GSM1315905	Male	53	189.12	Deceased	0	SAM-L
GSE54467	GSM1315906	Female	52	93.12	Deceased	1	SAM-L
GSE54467	GSM1315907	Male	51	444.08	Alive	0	SAM-L
GSE54467	GSM1315908	Male	47	571.12	Deceased	0	SAM-L
GSE54467	GSM1315909	Male	61	205.4	Deceased	0	SAM-L
GSE54467	GSM1315910	Female	46	927.64	Alive	0	SAM-L
GSE54467	GSM1315911	Male	61	731.32	Deceased	2	SAM-L
GSE54467	GSM1315912	Female	84	198.84	Deceased	0	SAM-L
GSE54467	GSM1315913	Female	44	519.96	Alive	1	SAM-L
GSE54467	GSM1315914	Male	64	443.04	Deceased	0	SAM-L
GSE54467	GSM1315915	Male	31	404.64	Alive	1	SAM-L
GSE54467	GSM1315916	Male	63	87.32	Deceased	1	SAM-L
GSE54467	GSM1315917	Male	58	146.48	Deceased	1	SAM-L
GSE54467	GSM1315918	Male	56	871.76	Alive	2	SAM-L
GSE54467	GSM1315919	Female	48	480.52	Deceased	0	SAM-L
GSE54467	GSM1315920	Male	69	34.84	Deceased	0	SAM-L
GSE54467	GSM1315921	Male	76	79.16	Deceased	0	SAM-L
GSE54467	GSM1315922	Female	54	79.04	Deceased	3	SAM-L
GSE54467	GSM1315923	Male	82	299.04	Deceased	4	SAM-L
GSE54467	GSM1315924	Male	79	319.16	Alive	3	SAM-L
GSE54467	GSM1315925	Male	50	398.2	Alive	0	SAM-L
GSE54467	GSM1315926	Female	57	40.76	Alive	0	SAM-L
GSE54467	GSM1315927	Male	32	1043.52	Alive	0	SAM-L
GSE54467	GSM1315928	Female	77	78.64	Deceased	3	SAM-L
GSE54467	GSM1315929	Male	56	78.52	Deceased	0	SAM-L
GSE54467	GSM1315930	Female	39	85.88	Deceased	3	SAM-L
GSE54467	GSM1315931	Female	84	412	Deceased	2	SAM-L
GSE54467	GSM1315932	Female	57	231.32	Deceased	1	SAM-L
GSE54467	GSM1315933	Male	23	412.8	Deceased	0	SAM-L
GSE54467	GSM1315934	Male	63	400.96	Deceased	1	SAM-L
GSE54467	GSM1315935	Male	53	96.52	Deceased	0	SAM-L
GSE54467	GSM1315936	Male	72	427.4	Alive	1	SAM-L
GSE54467	GSM1315937	Male	60	430.44	Deceased	1	SAM-L
GSE54467	GSM1315938	Male	67	115.32	Deceased	1	SAM-L
GSE54467	GSM1315939	Male	61	43.4	Deceased	1	SAM-L
GSE54467	GSM1315940	Male	35	1136.88	Alive	2	SAM-L
GSE54467	GSM1315941	Male	60	384.92	Deceased	0	SAM-L
GSE54467	GSM1315942	Male	30	281.96	Alive	4	SAM-L
GSE54467	GSM1315943	Male	66	67.84	Deceased	0	SAM-L
GSE54467	GSM1315944	Female	50	275	Deceased	3	SAM-L
GSE54467	GSM1315945	Male	28	412.52	Deceased	1	SAM-L
GSE54467	GSM1315946	Male	58	190.16	Deceased	2	SAM-L
GSE54467	GSM1315947	Female	66	202.52	Deceased	1	SAM-L
GSE54467	GSM1315948	Female	49	877.68	Alive	2	SAM-L
GSE54467	GSM1315949	Male	69	59.56	Deceased	1	SAM-L
GSE54467	GSM1315950	Male	55	438.2	Alive	4	SAM-L
GSE54467	GSM1315951	Male	52	413.08	Deceased	3	SAM-L
GSE54467	GSM1315952	Female	61	625.04	Deceased	0	SAM-L
GSE54467	GSM1315953	Male	74	246.04	Deceased	1	SAM-L
GSE54467	GSM1315954	Male	40	388.88	Alive	1	SAM-L
GSE54467	GSM1315955	Male	36	832.32	Alive	1	SAM-L
GSE54467	GSM1315956	Female	70	514.84	Alive	0	SAM-L
GSE54467	GSM1315957	Male	67	162.56	Alive	1	SAM-L
GSE54467	GSM1315958	Male	53	700.28	Deceased	0	SAM-L
GSE54467	GSM1315959	Female	64	484.48	Alive	1	SAM-L
GSE54467	GSM1315960	Male	59	683.56	Alive	2	SAM-L
GSE54467	GSM1315961	Male	78	920.56	Deceased	0	SAM-L
GSE54467	GSM1315962	Male	62	517.08	Alive	2	SAM-L
GSE54467	GSM1315963	Male	30	1612.52	Deceased	0	SAM-L
GSE54467	GSM1315964	Female	40	294.44	Deceased	0	SAM-L
GSE54467	GSM1315965	Female	58	488.68	Deceased	0	SAM-L
GSE54467	GSM1315966	Female	39	457.52	Alive	0	SAM-L
GSE54467	GSM1315967	Male	49	86.68	Deceased	4	SAM-L
GSE54467	GSM1315968	Male	50	577.96	Alive	0	SAM-L
GSE54467	GSM1315969	Male	24	167.52	Alive	2	SAM-L
GSE54467	GSM1315970	Female	70	371	Alive	3	SAM-L
GSE54467	GSM1315971	Male	83	250	Deceased	2	SAM-L
GSE54467	GSM1315972	Female	68	802.6	Alive	5	SAM-L
GSE54467	GSM1315973	Male	47	200.8	Alive	0	SAM-L
GSE54467	GSM1315974	Female	48	320.76	Alive	0	SAM-L
GSE54467	GSM1315975	Male	52	77.6	Deceased	3	SAM-L
GSE54467	GSM1315976	Female	60	708.56	Alive	0	SAM-L
GSE54467	GSM1315977	Female	45	496.32	Deceased	0	SAM-L
GSE54467	GSM1315978	Female	68	442.24	Deceased	1	SAM-L
GSE54467	GSM1315979	Male	78	174.12	Alive	1	SAM-L
GSE54467	GSM1315980	Female	56	94.44	Deceased	1	SAM-L
GSE54467	GSM1315981	Female	74	16.16	Deceased	0	SAM-L
GSE54467	GSM1315982	Male	66	492.24	Deceased	2	SAM-L
GSE59455	GSM1437254	Male	59.5017	135.286	Deceased	3	SAM-L
GSE59455	GSM1437255	Male			Deceased	2	SAM-L
GSE59455	GSM1437256	Male	67.1321	1028.29	Deceased	4	SAM-L
GSE59455	GSM1437257	Male	51.8549	43	Deceased	5	SAM-L
GSE59455	GSM1437258	Male	48.3066	214.143	Deceased	5	SAM-L
GSE59455	GSM1437259	Male	78.486	53.4286	Deceased	10	SAM-L
GSE59455	GSM1437260	Male			Deceased	6	SAM-L
GSE59455	GSM1437261	Male	70.924	237.286	Deceased	11	SAM-L
GSE59455	GSM1437262	Male	63.3867	300.143	Deceased	5	SAM-L
GSE59455	GSM1437263	Male	74.5188	276.286	Deceased	6	SAM-L
GSE59455	GSM1437264	Male	75.8932	70.4286	Deceased	4	SAM-L
GSE59455	GSM1437265	Male	76.7639	168.429	Deceased	3	SAM-L
GSE59455	GSM1437266	Female	34.1793	195.286	Deceased	4	SAM-L
GSE59455	GSM1437267	Female	78.4093	86.4286	Deceased	4	SAM-L
GSE59455	GSM1437268	Male	68.8597	41.2857	Deceased	5	SAM-L
GSE59455	GSM1437269	Male	83.1321	187.286	Deceased	5	SAM-L
GSE59455	GSM1437270	Male	49.7413	187	Deceased	5	SAM-L
GSE59455	GSM1437271	Male	61.347	16.5714	Deceased	9	SAM-L
GSE59455	GSM1437272	Female	68.282	234.857	Deceased	9	SAM-L
GSE59455	GSM1437273	Male	43.6359	101.857	Deceased	6	SAM-L
GSE59455	GSM1437274	Male	43.2717	164.143	Deceased	5	SAM-L
GSE59455	GSM1437275	Female	67.3292	199	Deceased	7	SAM-L
GSE59455	GSM1437276	Female	78.8994	33.4286	Deceased	5	SAM-L
GSE59455	GSM1437277	Male	58.3244	35.8571	Deceased	6	SAM-L
GSE59455	GSM1437278	Female	70.1574	547.286	Deceased	5	SAM-L
GSE59455	GSM1437279	Female	90.3518	157.286	Deceased	5	SAM-L
GSE59455	GSM1437280	Male	80.7228	332.429	Deceased	9	SAM-L
GSE59455	GSM1437281	Male	40.4709	397.286	Deceased	5	SAM-L
GSE59455	GSM1437282	Female	77.4155	289.286	Deceased	4	SAM-L
GSE59455	GSM1437283	Male	57.8453		Deceased	12	SAM-L
GSE59455	GSM1437284	Female	67.4908	78.2857	Deceased	6	SAM-L
GSE59455	GSM1437285	Male	60.3532	122.143	Deceased	8	SAM-L
GSE59455	GSM1437286	Male	72.1834	37.8571	Deceased	6	SAM-L
GSE59455	GSM1437287	Male	85.755	329.143	Deceased	9	SAM-L
GSE59455	GSM1437288	Female	85.8371	183.429	Deceased	9	SAM-L
GSE59455	GSM1437289	Female	82.0643	84.1429	Deceased	8	SAM-L
GSE59455	GSM1437290	Male	91.655	79.4286	Deceased	13	SAM-L
GSE59455	GSM1437291	Female	39.7618	22.1429	Deceased	5	SAM-L
GSE59455	GSM1437292	Male	78.0999	281	Deceased	4	SAM-L
GSE59455	GSM1437293	Male	82.59	240.429	Deceased	7	SAM-L
GSE59455	GSM1437294	Male	89.6537	26.1429	Deceased	5	SAM-L
GSE59455	GSM1437295	Male	81.8809	134.714	Deceased	4	SAM-L
GSE59455	GSM1437296	Male	88.1834	51	Deceased	5	SAM-L
GSE59455	GSM1437297	Female	82.9788	231	Deceased	9	SAM-L
GSE59455	GSM1437298	Male	73.64	29	Deceased	10	SAM-L
GSE59455	GSM1437299	Male	66.4805	155.429	Deceased	4	SAM-L
GSE59455	GSM1437300	Male	88.7009	48.7143	Deceased	5	SAM-L
GSE59455	GSM1437301	Male	88.7009	48.7143	Deceased	7	SAM-L
GSE59455	GSM1437302	Male	76.7611	112	Deceased	4	SAM-L
GSE59455	GSM1437303	Female	41.9411	164.286	Deceased	0	SAM-L
GSE59455	GSM1437304	Male	56.9117	331.286	Deceased	10	SAM-L
GSE59455	GSM1437305	Male	83.373	145.429	Deceased	7	SAM-L
GSE59455	GSM1437306	Male	66.1711	91.7143	Deceased	11	SAM-L
GSE59455	GSM1437307	Male	57.5305	144.143	Deceased	6	SAM-L
GSE59455	GSM1437308	Male	73.1198	181	Deceased	4	SAM-L
GSE59455	GSM1437309	Male	42.8693	37.2857	Deceased	2	SAM-L
GSE59455	GSM1437310	Female	87.8768	64.8571	Deceased	3	SAM-L
GSE59455	GSM1437311	Female	79.6085	142.857	Deceased	7	SAM-L
GSE59455	GSM1437312	Female	55.0609	166.286	Deceased	8	SAM-L
GSE59455	GSM1437313	Female	89.3224	28.2857	Deceased	5	SAM-L
GSE59455	GSM1437314	Male	77.6153	27.1429	Deceased	9	SAM-L
GSE59455	GSM1437315	Female	79.885	306.429	Deceased	8	SAM-L
GSE59455	GSM1437316	Male	86.1136	22.5714	Deceased	5	SAM-L
GSE59455	GSM1437317	Female	69.6181	606.429	Deceased	12	SAM-L
GSE59455	GSM1437318	Female	61.7522		Deceased	7	SAM-L
GSE59455	GSM1437319	Male	51.9452	369.429	Deceased	6	SAM-L
GSE59455	GSM1437320	Female	66.13	357.286	Deceased	13	SAM-L
GSE59455	GSM1437321	Female	47.4333	407.857	Deceased	2	SAM-L
GSE59455	GSM1437322	Male	54.3491	177.143	Deceased	4	SAM-L
GSE59455	GSM1437323	Male	85.9712	297.429	Deceased	7	SAM-L
GSE59455	GSM1437324	Female				6	SAM-L
GSE59455	GSM1437325	Female	76.3915	350	Deceased	11	SAM-L
GSE59455	GSM1437326	Female	63.2361	610.857	Deceased	8	SAM-L
GSE59455	GSM1437327	Male			Deceased	6	SAM-L
GSE59455	GSM1437328	Male	82.6502	186.143	Deceased	8	SAM-L
GSE59455	GSM1437329	Female	46.8391	1158.71	Deceased	11	SAM-L
GSE59455	GSM1437330	Female	80.8597	131	Deceased	4	SAM-L
GSE59455	GSM1437331	Male	68.2491	98	Deceased	5	SAM-L
GSE59455	GSM1437332	Male	64.052	92.5714	Deceased	8	SAM-L
GSE59455	GSM1437333	Male	77.7084	93.1429	Deceased	3	SAM-L
GSE59455	GSM1437334	Male	79.4415	257.429	Deceased	8	SAM-L
GSE59455	GSM1437335	Male	69.8809	48.7143	Deceased	9	SAM-L
GSE59455	GSM1437336	Male	69.2457	67.1429	Deceased	10	SAM-L
GSE59455	GSM1437337	Female	47.0253	270.143	Deceased	9	SAM-L
GSE59455	GSM1437338	Male	70.4285	266	Deceased	11	SAM-L
GSE59455	GSM1437339	Male	82.5353	83.1429	Deceased	17	SAM-L
GSE59455	GSM1437340	Female				4	SAM-L
GSE59455	GSM1437341	Male	71.9808	113.429	Deceased	5	SAM-L
GSE59455	GSM1437342	Female	44.4682	233	Deceased	1	SAM-L
GSE59455	GSM1437343	Male	64.8761	77.5714	Deceased	11	SAM-L
GSE59455	GSM1437344	Male	51.5948	393.286	Deceased	8	SAM-L
GSE59455	GSM1437345	Male			Deceased	2	SAM-L
GSE59455	GSM1437346	Male	36.4244	109.286	Deceased	5	SAM-L
GSE59455	GSM1437347	Male	51.8987	50	Deceased	9	SAM-L
GSE59455	GSM1437348	Male	57.8973	24.2857	Deceased	11	SAM-L
GSE59455	GSM1437349	Female	57.5469	535.143	Deceased	8	SAM-L
GSE59455	GSM1437350	Male	48.2409	120.857	Deceased	8	SAM-L
GSE59455	GSM1437351	Female	82.2752	5	Deceased	10	SAM-L
GSE59455	GSM1437352	Male	53.7796	22.4286	Deceased	4	SAM-L
GSE59455	GSM1437353	Male	86.0589	96.8571	Deceased	14	SAM-L
GSE59455	GSM1437354	Male	71.4908	12.4286	Deceased	3	SAM-L
GSE59455	GSM1437355	Male	23.2827	663	Deceased	4	SAM-L
GSE59455	GSM1437356	Male			Deceased	5	SAM-L
GSE59455	GSM1437357	Male	75.6578	139.429	Deceased	9	SAM-L
GSE59455	GSM1437358	Male				3	SAM-L
GSE59455	GSM1437359	Female			Deceased	4	SAM-L
GSE59455	GSM1437360	Female	68.3203	8	Deceased	7	SAM-L
GSE59455	GSM1437361	Female	52.6352	4.71429	Deceased	8	SAM-L
GSE59455	GSM1437362	Female				8	SAM-L
GSE59455	GSM1437363	Male				4	SAM-L
GSE59455	GSM1437364	Male	48.835	1194.86	Deceased	7	SAM-L
GSE59455	GSM1437365	Male			Deceased	7	SAM-L
GSE59455	GSM1437366	Female				20	SAM-H
GSE59455	GSM1437367	Female	58.8337	3.14286	Deceased	12	SAM-L
GSE59455	GSM1437368	Male	73.4045	7.14286	Deceased	10	SAM-L
GSE59455	GSM1437369	Male	75.2197	227.571	Deceased	6	SAM-L
GSE59455	GSM1437370	Male	74.1109	83.2857	Deceased	4	SAM-L
GSE59455	GSM1437371	Female	39.2307	228	Deceased	14	SAM-L
GSE59455	GSM1437372	Male	52.4079	506.429	Deceased	8	SAM-L
GSE59455	GSM1437373	Male	34.256	88.5714	Deceased	8	SAM-L
GSE59455	GSM1437374	Male	71.0089	115.286	Deceased	10	SAM-L
GSE59455	GSM1437375	Male	73.0048	255.857	Deceased	9	SAM-L
GSE59455	GSM1437376	Male	56.8734	247.143	Deceased	9	SAM-L
GSE59455	GSM1437377	Male			Deceased	18	SAM-L
GSE59455	GSM1437378	Male	52.8706	570.857	Deceased	9	SAM-L
GSE59455	GSM1437379	Male	67.9398	236	Deceased	12	SAM-L
GSE59455	GSM1437380	Male				10	SAM-L
GSE59455	GSM1437381	Male	76.4627	132.857	Deceased	9	SAM-L
GSE59455	GSM1437382	Male			Deceased	3	SAM-L
GSE59455	GSM1437383	Male	66.3655	157.286	Deceased	5	SAM-L
GSE59455	GSM1437384	Female	94.5161	6.14286	Deceased	2	SAM-L
GSE59455	GSM1437385	Female	60.8569	238.143	Deceased	4	SAM-L
GSE59455	GSM1437386	Female	45.1143	46	Deceased	10	SAM-L
GSE59455	GSM1437387	Male	63.2635	13.5714	Deceased	5	SAM-L
GSE59455	GSM1437388	Male	60.6379	37	Deceased	2	SAM-L
GSE59455	GSM1437389	Male	59.321	127.143	Deceased	0	SAM-L
GSE59455	GSM1437390	Female			Deceased	6	SAM-L
GSE59455	GSM1437391	Female	49.0185	265.429	Deceased	3	SAM-L
GSE59455	GSM1437392	Male	28.8597	782	Deceased	1	SAM-L
GSE59455	GSM1437393	Male	85.5277	39	Deceased	2	SAM-L
GSE59455	GSM1437394	Male	74.6804	7.42857	Deceased	9	SAM-L
TCGA-SKCM	TCGA-3N-A9WB	Male	71	74	Deceased	72	SAM-H
TCGA-SKCM	TCGA-3N-A9WC	Male	82	288	Alive	23	SAM-H
TCGA-SKCM	TCGA-3N-A9WD	Male	82	56	Deceased	32	SAM-H
TCGA-SKCM	TCGA-BF-A1PU	Female	46	55	Alive	42	SAM-H
TCGA-SKCM	TCGA-BF-A1PV	Female	74	2	Alive	40	SAM-H
TCGA-SKCM	TCGA-BF-A1PX	Male	56	40	Deceased	21	SAM-H
TCGA-SKCM	TCGA-BF-A1PZ	Female	71	121	Alive	26	SAM-H
TCGA-SKCM	TCGA-BF-A1Q0	Male	80	118	Alive	15	SAM-L
TCGA-SKCM	TCGA-BF-A3DJ	Female	36	66	Alive	28	SAM-H
TCGA-SKCM	TCGA-BF-A3DL	Female	84	109	Alive	42	SAM-H
TCGA-SKCM	TCGA-BF-A3DM	Male	63	85	Alive	11	SAM-L
TCGA-SKCM	TCGA-BF-A3DN	Female	81	102	Alive	21	SAM-H
TCGA-SKCM	TCGA-BF-A5EO	Male	65	100	Alive	43	SAM-H
TCGA-SKCM	TCGA-BF-A5EP	Female	75	47	Alive	42	SAM-H
TCGA-SKCM	TCGA-BF-A5EQ	Male	63	46	Alive	25	SAM-H
TCGA-SKCM	TCGA-BF-A5ER	Male	63	46	Alive	50	SAM-H
TCGA-SKCM	TCGA-BF-A5ES	Female	76	70	Alive	55	SAM-H
TCGA-SKCM	TCGA-BF-A9VF	Male	77	62	Alive	67	SAM-H
TCGA-SKCM	TCGA-BF-AAOU	Female	73	68	Alive	50	SAM-H
TCGA-SKCM	TCGA-BF-AAOX	Male	83	63	Alive	67	SAM-H
TCGA-SKCM	TCGA-BF-AAP0	Female	40	64	Alive	26	SAM-H
TCGA-SKCM	TCGA-BF-AAP1	Male	86	58	Alive	23	SAM-H
TCGA-SKCM	TCGA-BF-AAP2	Male	62	57	Alive	39	SAM-H
TCGA-SKCM	TCGA-BF-AAP4	Male	61	47	Alive	24	SAM-H
TCGA-SKCM	TCGA-BF-AAP6	Male	55	46	Alive	30	SAM-H
TCGA-SKCM	TCGA-BF-AAP7	Female	76	45	Alive	26	SAM-H
TCGA-SKCM	TCGA-BF-AAP8	Male	58	63	Alive	66	SAM-H
TCGA-SKCM	TCGA-D3-A1Q1	Female	79	72	Deceased	27	SAM-H
TCGA-SKCM	TCGA-D3-A1Q3	Male	64	72	Deceased	13	SAM-L
TCGA-SKCM	TCGA-D3-A1Q4	Female	53	486	Alive	6	SAM-L
TCGA-SKCM	TCGA-D3-A1Q5	Male	60	489	Deceased	8	SAM-L
TCGA-SKCM	TCGA-D3-A1Q6	Male	55	312	Deceased	21	SAM-H
TCGA-SKCM	TCGA-D3-A1Q7	Female	42	579	Alive	15	SAM-L
TCGA-SKCM	TCGA-D3-A1Q8	Male	33	122	Deceased	15	SAM-L
TCGA-SKCM	TCGA-D3-A1Q9	Male	72	137	Deceased	30	SAM-H
TCGA-SKCM	TCGA-D3-A1QA	Male	55	395	Alive	19	SAM-L
TCGA-SKCM	TCGA-D3-A1QB	Female	75	416	Alive	26	SAM-H
TCGA-SKCM	TCGA-D3-A2J6	Male	65	188	Deceased	46	SAM-H
TCGA-SKCM	TCGA-D3-A2J7	Male	67	448	Deceased	34	SAM-H
TCGA-SKCM	TCGA-D3-A2J8	Male	48	284	Deceased	25	SAM-H
TCGA-SKCM	TCGA-D3-A2J9	Male	75	103	Deceased	24	SAM-H
TCGA-SKCM	TCGA-D3-A2JA	Male	68	502	Alive	22	SAM-H
TCGA-SKCM	TCGA-D3-A2JB	Female	70			22	SAM-H
TCGA-SKCM	TCGA-D3-A2JC	Female	53	377	Alive	21	SAM-H
TCGA-SKCM	TCGA-D3-A2JD	Male	58	51	Deceased	17	SAM-L
TCGA-SKCM	TCGA-D3-A2JE	Female	75	120	Deceased	63	SAM-H
TCGA-SKCM	TCGA-D3-A2JF	Male	74	269	Alive	46	SAM-H
TCGA-SKCM	TCGA-D3-A2JG	Female	30	493	Deceased	26	SAM-H
TCGA-SKCM	TCGA-D3-A2JH	Male	68	182	Alive	10	SAM-L
TCGA-SKCM	TCGA-D3-A2JK	Male	24	52	Deceased	64	SAM-H
TCGA-SKCM	TCGA-D3-A2JL	Female	43	745	Alive	22	SAM-H
TCGA-SKCM	TCGA-D3-A2JN	Female	46	288	Deceased	52	SAM-H
TCGA-SKCM	TCGA-D3-A2JO	Female	50	287	Alive	24	SAM-H
TCGA-SKCM	TCGA-D3-A2JP	Male	37	258	Alive	52	SAM-H
TCGA-SKCM	TCGA-D3-A3BZ	Male	63	568	Alive	14	SAM-L
TCGA-SKCM	TCGA-D3-A3C1	Male			Alive	30	SAM-H
TCGA-SKCM	TCGA-D3-A3C3	Female			Alive	30	SAM-H
TCGA-SKCM	TCGA-D3-A3C6	Female	54	252	Deceased	39	SAM-H
TCGA-SKCM	TCGA-D3-A3C7	Female	57	204	Alive	24	SAM-H
TCGA-SKCM	TCGA-D3-A3C8	Female	58	201	Alive	36	SAM-H
TCGA-SKCM	TCGA-D3-A3CB	Male	39	723	Alive	6	SAM-L
TCGA-SKCM	TCGA-D3-A3CC	Female	69	377	Alive	17	SAM-L
TCGA-SKCM	TCGA-D3-A3CE	Female	74	261	Deceased	6	SAM-L
TCGA-SKCM	TCGA-D3-A3CF	Female	61	106	Deceased	23	SAM-H
TCGA-SKCM	TCGA-D3-A3ML	Male	70	60	Deceased	45	SAM-H
TCGA-SKCM	TCGA-D3-A3MO	Male	47	40	Deceased	18	SAM-L
TCGA-SKCM	TCGA-D3-A3MR	Male	42	450	Alive	16	SAM-L
TCGA-SKCM	TCGA-D3-A3MU	Male	53	172	Alive	19	SAM-L
TCGA-SKCM	TCGA-D3-A3MV	Female	38	196	Alive	11	SAM-L
TCGA-SKCM	TCGA-D3-A51E	Female	39	759	Alive	31	SAM-H
TCGA-SKCM	TCGA-D3-A51F	Male	51	242	Alive	31	SAM-H
TCGA-SKCM	TCGA-D3-A51G	Male				29	SAM-H
TCGA-SKCM	TCGA-D3-A51H	Male	60	244	Alive	14	SAM-L
TCGA-SKCM	TCGA-D3-A51J	Male	19	630	Alive	27	SAM-H
TCGA-SKCM	TCGA-D3-A51K	Male	51	143	Alive	45	SAM-H
TCGA-SKCM	TCGA-D3-A51N	Female	56	98	Alive	43	SAM-H
TCGA-SKCM	TCGA-D3-A51R	Male	60	277	Alive	15	SAM-L
TCGA-SKCM	TCGA-D3-A51T	Female	59	116	Alive	30	SAM-H
TCGA-SKCM	TCGA-D3-A5GL	Male	74	546	Alive	53	SAM-H
TCGA-SKCM	TCGA-D3-A5GN	Female	15	589	Alive	25	SAM-H
TCGA-SKCM	TCGA-D3-A5GO	Male	61	599	Alive	56	SAM-H
TCGA-SKCM	TCGA-D3-A5GR	Female	23	774	Alive	11	SAM-L
TCGA-SKCM	TCGA-D3-A5GS	Male	58	79	Alive	20	SAM-H
TCGA-SKCM	TCGA-D3-A5GT	Male	43	69	Alive	39	SAM-H
TCGA-SKCM	TCGA-D3-A5GU	Male	36	544	Alive	22	SAM-H
TCGA-SKCM	TCGA-D3-A8GB	Male	48	134	Deceased	17	SAM-L
TCGA-SKCM	TCGA-D3-A8GC	Male	48	345	Deceased	20	SAM-H
TCGA-SKCM	TCGA-D3-A8GD	Female	63	102	Alive	11	SAM-L
TCGA-SKCM	TCGA-D3-A8GE	Male	26	114	Alive	21	SAM-H
TCGA-SKCM	TCGA-D3-A8GI	Male	68	254	Deceased	38	SAM-H
TCGA-SKCM	TCGA-D3-A8GJ	Male	18	1048	Alive	35	SAM-H
TCGA-SKCM	TCGA-D3-A8GK	Male	45	739	Alive	40	SAM-H
TCGA-SKCM	TCGA-D3-A8GL	Male	43	387	Deceased	27	SAM-H
TCGA-SKCM	TCGA-D3-A8GM	Male	73	465	Deceased	20	SAM-H
TCGA-SKCM	TCGA-D3-A8GN	Female	27	699	Alive	31	SAM-H
TCGA-SKCM	TCGA-D3-A8GO	Female			Deceased	45	SAM-H
TCGA-SKCM	TCGA-D3-A8GP	Male	77	663	Alive	47	SAM-H
TCGA-SKCM	TCGA-D3-A8GQ	Male	66	126	Deceased	36	SAM-H
TCGA-SKCM	TCGA-D3-A8GR	Female	54			49	SAM-H
TCGA-SKCM	TCGA-D3-A8GS	Male	52	509	Deceased	25	SAM-H
TCGA-SKCM	TCGA-D3-A8GV	Male	25	728	Deceased	46	SAM-H
TCGA-SKCM	TCGA-D9-A148	Male	40	658	Alive	18	SAM-L
TCGA-SKCM	TCGA-D9-A149	Female	65	237	Alive	31	SAM-H
TCGA-SKCM	TCGA-D9-A1JW	Male	82	15	Alive	36	SAM-H
TCGA-SKCM	TCGA-D9-A1JX	Female	80	30	Deceased	31	SAM-H
TCGA-SKCM	TCGA-D9-A1X3	Male	63	78	Alive	17	SAM-L
TCGA-SKCM	TCGA-D9-A3Z1	Male	66	66	Deceased	30	SAM-H
TCGA-SKCM	TCGA-D9-A3Z3	Female	39	96	Alive	13	SAM-L
TCGA-SKCM	TCGA-D9-A3Z4	Male	54	74	Deceased	18	SAM-L
TCGA-SKCM	TCGA-D9-A4Z2	Male	50	27	Deceased	24	SAM-H
TCGA-SKCM	TCGA-D9-A4Z3	Female	73	72	Alive	21	SAM-H
TCGA-SKCM	TCGA-D9-A4Z5	Male	68	31	Alive	22	SAM-H
TCGA-SKCM	TCGA-D9-A4Z6	Male	54	80	Deceased	28	SAM-H
TCGA-SKCM	TCGA-D9-A6E9	Female	75	43	Alive	30	SAM-H
TCGA-SKCM	TCGA-D9-A6EA	Male	70	109	Alive	37	SAM-H
TCGA-SKCM	TCGA-D9-A6EC	Male	56	337	Alive	47	SAM-H
TCGA-SKCM	TCGA-D9-A6EG	Male	56	99	Deceased	50	SAM-H
TCGA-SKCM	TCGA-DA-A1HV	Female	75	332	Alive	21	SAM-H
TCGA-SKCM	TCGA-DA-A1HW	Female	37	117	Alive	24	SAM-H
TCGA-SKCM	TCGA-DA-A1HY	Male	42	629	Alive	23	SAM-H
TCGA-SKCM	TCGA-DA-A1I0	Male	63	88	Deceased	30	SAM-H
TCGA-SKCM	TCGA-DA-A1I1	Male	55	966	Alive	13	SAM-L
TCGA-SKCM	TCGA-DA-A1I2	Male	45	767	Deceased	23	SAM-H
TCGA-SKCM	TCGA-DA-A1I4	Male	51	156	Deceased	17	SAM-L
TCGA-SKCM	TCGA-DA-A1I5	Female	27	586	Alive	27	SAM-H
TCGA-SKCM	TCGA-DA-A1I7	Male	62	386	Alive	27	SAM-H
TCGA-SKCM	TCGA-DA-A1I8	Female	63	234	Deceased	16	SAM-L
TCGA-SKCM	TCGA-DA-A1IA	Female	32	286	Deceased	51	SAM-H
TCGA-SKCM	TCGA-DA-A1IB	Female	69	117	Alive	15	SAM-L
TCGA-SKCM	TCGA-DA-A1IC	Male	81	295	Deceased	23	SAM-H
TCGA-SKCM	TCGA-DA-A3F2	Male	55	147	Deceased	40	SAM-H
TCGA-SKCM	TCGA-DA-A3F3	Male	52	45	Deceased	38	SAM-H
TCGA-SKCM	TCGA-DA-A3F5	Male	45	981	Deceased	21	SAM-H
TCGA-SKCM	TCGA-DA-A3F8	Male	39	188	Alive	23	SAM-H
TCGA-SKCM	TCGA-DA-A95V	Female	83	313	Alive	41	SAM-H
TCGA-SKCM	TCGA-DA-A95W	Male	52	162	Alive	51	SAM-H
TCGA-SKCM	TCGA-DA-A95X	Male	62	321	Alive	18	SAM-L
TCGA-SKCM	TCGA-DA-A95Y	Male	68	61	Deceased	46	SAM-H
TCGA-SKCM	TCGA-DA-A95Z	Male	87	56	Alive	54	SAM-H
TCGA-SKCM	TCGA-DA-A960	Male	73	114	Alive	93	SAM-H
TCGA-SKCM	TCGA-EB-A1NK	Male	48	148	Alive	47	SAM-H
TCGA-SKCM	TCGA-EB-A24C	Male	56	90	Alive	13	SAM-L
TCGA-SKCM	TCGA-EB-A24D	Male	72	92	Alive	24	SAM-H
TCGA-SKCM	TCGA-EB-A299	Male	63	54	Alive	18	SAM-L
TCGA-SKCM	TCGA-EB-A3HV	Male	37	5	Alive	30	SAM-H
TCGA-SKCM	TCGA-EB-A3XB	Male	63	113	Alive	36	SAM-H
TCGA-SKCM	TCGA-EB-A3XC	Male	74	92	Alive	25	SAM-H
TCGA-SKCM	TCGA-EB-A3XD	Female	53	165	Alive	9	SAM-L
TCGA-SKCM	TCGA-EB-A3XE	Female	77	25	Alive	21	SAM-H
TCGA-SKCM	TCGA-EB-A3XF	Male	57	39	Alive	44	SAM-H
TCGA-SKCM	TCGA-EB-A3Y6	Female	56	18	Alive	31	SAM-H
TCGA-SKCM	TCGA-EB-A3Y7	Female	86	46	Deceased	58	SAM-H
TCGA-SKCM	TCGA-EB-A41A	Male	90	37	Alive	58	SAM-H
TCGA-SKCM	TCGA-EB-A41B	Female	76	41	Alive	39	SAM-H
TCGA-SKCM	TCGA-EB-A42Y	Female	73	103	Deceased	32	SAM-H
TCGA-SKCM	TCGA-EB-A42Z	Male	49	63	Alive	46	SAM-H
TCGA-SKCM	TCGA-EB-A430	Male	83	0	Alive	50	SAM-H
TCGA-SKCM	TCGA-EB-A431	Male	34	81	Alive	16	SAM-L
TCGA-SKCM	TCGA-EB-A44N	Male	59	29	Deceased	24	SAM-H
TCGA-SKCM	TCGA-EB-A44O	Male	69	11	Alive	42	SAM-H
TCGA-SKCM	TCGA-EB-A44P	Female	58	105	Alive	37	SAM-H
TCGA-SKCM	TCGA-EB-A44Q	Female	51	60	Alive	24	SAM-H
TCGA-SKCM	TCGA-EB-A44R	Male	52	45	Deceased	16	SAM-L
TCGA-SKCM	TCGA-EB-A4IQ	Female	42	90	Deceased	32	SAM-H
TCGA-SKCM	TCGA-EB-A4IS	Male	77	110	Alive	7	SAM-L
TCGA-SKCM	TCGA-EB-A4OY	Female	65	139	Alive	55	SAM-H
TCGA-SKCM	TCGA-EB-A4OZ	Female	41	88	Alive	63	SAM-H
TCGA-SKCM	TCGA-EB-A4P0	Male	82	46	Deceased	59	SAM-H
TCGA-SKCM	TCGA-EB-A4XL	Female	56	111	Alive	28	SAM-H
TCGA-SKCM	TCGA-EB-A51B	Male	53	133	Alive	53	SAM-H
TCGA-SKCM	TCGA-EB-A550	Female	75	37	Deceased	19	SAM-L
TCGA-SKCM	TCGA-EB-A551	Female	78	84	Alive	25	SAM-H
TCGA-SKCM	TCGA-EB-A553	Male	62	32	Alive	44	SAM-H
TCGA-SKCM	TCGA-EB-A57M	Male	56	67	Deceased	9	SAM-L
TCGA-SKCM	TCGA-EB-A5FP	Female	65	64	Deceased	31	SAM-H
TCGA-SKCM	TCGA-EB-A5KH	Male	55	88	Deceased	48	SAM-H
TCGA-SKCM	TCGA-EB-A5SE	Male	73	57	Deceased	25	SAM-H
TCGA-SKCM	TCGA-EB-A5SF	Female	78	52	Deceased	45	SAM-H
TCGA-SKCM	TCGA-EB-A5SG	Female	57	296	Alive	33	SAM-H
TCGA-SKCM	TCGA-EB-A5SH	Female	60	234	Alive	53	SAM-H
TCGA-SKCM	TCGA-EB-A5UL	Male	71	127	Alive	20	SAM-H
TCGA-SKCM	TCGA-EB-A5UM	Female	48	111	Alive	45	SAM-H
TCGA-SKCM	TCGA-EB-A5UN	Male	49	256	Alive	43	SAM-H
TCGA-SKCM	TCGA-EB-A5VU	Male	56	45	Deceased	31	SAM-H
TCGA-SKCM	TCGA-EB-A5VV	Female	74	30	Alive	28	SAM-H
TCGA-SKCM	TCGA-EB-A6L9	Male	55	158	Alive	22	SAM-H
TCGA-SKCM	TCGA-EB-A6QY	Male	71	54	Alive	15	SAM-L
TCGA-SKCM	TCGA-EB-A6QZ	Female	76	50	Deceased	23	SAM-H
TCGA-SKCM	TCGA-EB-A6R0	Female	58	86	Deceased	29	SAM-H
TCGA-SKCM	TCGA-EB-A82B	Female	58	55	Alive	31	SAM-H
TCGA-SKCM	TCGA-EB-A82C	Female	70	2	Alive	50	SAM-H
TCGA-SKCM	TCGA-EB-A85I	Male	66	51	Alive	32	SAM-H
TCGA-SKCM	TCGA-EB-A85J	Female	66	51	Alive	30	SAM-H
TCGA-SKCM	TCGA-EB-A97M	Male	66	59	Alive	35	SAM-H
TCGA-SKCM	TCGA-EE-A17X	Male	54	129	Deceased	45	SAM-H
TCGA-SKCM	TCGA-EE-A17Y	Male	69	118	Deceased	26	SAM-H
TCGA-SKCM	TCGA-EE-A17Z	Male	57	37	Deceased	25	SAM-H
TCGA-SKCM	TCGA-EE-A180	Male	69	412	Deceased	54	SAM-H
TCGA-SKCM	TCGA-EE-A181	Female	82	146	Deceased	18	SAM-L
TCGA-SKCM	TCGA-EE-A182	Female	84	63	Deceased	54	SAM-H
TCGA-SKCM	TCGA-EE-A183	Male	48			15	SAM-L
TCGA-SKCM	TCGA-EE-A184	Male	72	296	Deceased	28	SAM-H
TCGA-SKCM	TCGA-EE-A185	Female	55	21	Deceased	23	SAM-H
TCGA-SKCM	TCGA-EE-A20B	Female	66	581	Alive	9	SAM-L
TCGA-SKCM	TCGA-EE-A20C	Male	59			24	SAM-H
TCGA-SKCM	TCGA-EE-A20F	Male	53	397	Alive	14	SAM-L
TCGA-SKCM	TCGA-EE-A20H	Male	56	731	Deceased	18	SAM-L
TCGA-SKCM	TCGA-EE-A20I	Male	79	58	Deceased	27	SAM-H
TCGA-SKCM	TCGA-EE-A29A	Male	68	275	Deceased	38	SAM-H
TCGA-SKCM	TCGA-EE-A29B	Male	67	369	Deceased	49	SAM-H
TCGA-SKCM	TCGA-EE-A29C	Male	20	343	Deceased	26	SAM-H
TCGA-SKCM	TCGA-EE-A29D	Male	87	60	Deceased	25	SAM-H
TCGA-SKCM	TCGA-EE-A29E	Male	54	277	Alive	40	SAM-H
TCGA-SKCM	TCGA-EE-A29G	Male	53	313	Deceased	10	SAM-L
TCGA-SKCM	TCGA-EE-A29H	Female	59	280	Alive	30	SAM-H
TCGA-SKCM	TCGA-EE-A29L	Male	78	11	Deceased	44	SAM-H
TCGA-SKCM	TCGA-EE-A29M	Female	33	247	Alive	23	SAM-H
TCGA-SKCM	TCGA-EE-A29N	Male	78	80	Deceased	7	SAM-L
TCGA-SKCM	TCGA-EE-A29P	Female	73	245	Alive	6	SAM-L
TCGA-SKCM	TCGA-EE-A29Q	Female	70	290	Deceased	21	SAM-H
TCGA-SKCM	TCGA-EE-A29R	Female	48	62	Alive	26	SAM-H
TCGA-SKCM	TCGA-EE-A29S	Male	79	266	Deceased	36	SAM-H
TCGA-SKCM	TCGA-EE-A29T	Female	51	1607	Alive	26	SAM-H
TCGA-SKCM	TCGA-EE-A29V	Male	85	112	Deceased	35	SAM-H
TCGA-SKCM	TCGA-EE-A29W	Male	42			23	SAM-H
TCGA-SKCM	TCGA-EE-A29X	Female	58	77	Deceased	28	SAM-H
TCGA-SKCM	TCGA-EE-A2A0	Female	77	203	Deceased	13	SAM-L
TCGA-SKCM	TCGA-EE-A2A1	Male	46	503	Alive	12	SAM-L
TCGA-SKCM	TCGA-EE-A2A2	Male	71	259	Alive	21	SAM-H
TCGA-SKCM	TCGA-EE-A2A5	Male	43	170	Deceased	21	SAM-H
TCGA-SKCM	TCGA-EE-A2A6	Male	43	374	Alive	25	SAM-H
TCGA-SKCM	TCGA-EE-A2GB	Male	51	257	Alive	16	SAM-L
TCGA-SKCM	TCGA-EE-A2GC	Male	82	293	Alive	19	SAM-L
TCGA-SKCM	TCGA-EE-A2GD	Female	58	1478	Deceased	14	SAM-L
TCGA-SKCM	TCGA-EE-A2GE	Male	44	755	Alive	11	SAM-L
TCGA-SKCM	TCGA-EE-A2GH	Male	34	957	Alive	28	SAM-H
TCGA-SKCM	TCGA-EE-A2GI	Male	39	211	Alive	27	SAM-H
TCGA-SKCM	TCGA-EE-A2GJ	Male	83	466	Deceased	24	SAM-H
TCGA-SKCM	TCGA-EE-A2GK	Female	46	237	Alive	19	SAM-L
TCGA-SKCM	TCGA-EE-A2GL	Female	40	346	Alive	10	SAM-L
TCGA-SKCM	TCGA-EE-A2GM	Female	70	328	Alive	41	SAM-H
TCGA-SKCM	TCGA-EE-A2GN	Male	67	443	Deceased	19	SAM-L
TCGA-SKCM	TCGA-EE-A2GO	Female	66	551	Alive	43	SAM-H
TCGA-SKCM	TCGA-EE-A2GP	Male	80	60	Deceased	7	SAM-L
TCGA-SKCM	TCGA-EE-A2GR	Male	78	185	Deceased	25	SAM-H
TCGA-SKCM	TCGA-EE-A2GS	Female	28	352	Deceased	24	SAM-H
TCGA-SKCM	TCGA-EE-A2GT	Male	77	195	Alive	31	SAM-H
TCGA-SKCM	TCGA-EE-A2GU	Female	65	412	Alive	8	SAM-L
TCGA-SKCM	TCGA-EE-A2M5	Male	49	94	Deceased	35	SAM-H
TCGA-SKCM	TCGA-EE-A2M6	Male	61	561	Alive	39	SAM-H
TCGA-SKCM	TCGA-EE-A2M7	Male	66	125	Deceased	16	SAM-L
TCGA-SKCM	TCGA-EE-A2M8	Female	54	85	Deceased	13	SAM-L
TCGA-SKCM	TCGA-EE-A2MC	Male	73	267	Deceased	11	SAM-L
TCGA-SKCM	TCGA-EE-A2MD	Male	52	205	Deceased	13	SAM-L
TCGA-SKCM	TCGA-EE-A2ME	Male	51	448	Deceased	7	SAM-L
TCGA-SKCM	TCGA-EE-A2MF	Female	39	1167	Deceased	36	SAM-H
TCGA-SKCM	TCGA-EE-A2MG	Male	23	448	Deceased	5	SAM-L
TCGA-SKCM	TCGA-EE-A2MH	Male	66	73	Deceased	13	SAM-L
TCGA-SKCM	TCGA-EE-A2MI	Male	43	889	Deceased	19	SAM-L
TCGA-SKCM	TCGA-EE-A2MJ	Male	60	418	Deceased	8	SAM-L
TCGA-SKCM	TCGA-EE-A2MK	Female	18	783	Alive	45	SAM-H
TCGA-SKCM	TCGA-EE-A2ML	Male	35	941	Deceased	20	SAM-H
TCGA-SKCM	TCGA-EE-A2MM	Female	63	729	Deceased	39	SAM-H
TCGA-SKCM	TCGA-EE-A2MN	Male	58	206	Deceased	29	SAM-H
TCGA-SKCM	TCGA-EE-A2MP	Female	34	1080	Alive	37	SAM-H
TCGA-SKCM	TCGA-EE-A2MQ	Female	70	187	Deceased	28	SAM-H
TCGA-SKCM	TCGA-EE-A2MR	Male	61	584	Alive	14	SAM-L
TCGA-SKCM	TCGA-EE-A2MS	Male	72	706	Alive	11	SAM-L
TCGA-SKCM	TCGA-EE-A2MT	Male	45	309	Alive	35	SAM-H
TCGA-SKCM	TCGA-EE-A2MU	Male	71	231	Alive	16	SAM-L
TCGA-SKCM	TCGA-EE-A3AA	Male	47	540	Alive	24	SAM-H
TCGA-SKCM	TCGA-EE-A3AB	Male	30	533	Alive	11	SAM-L
TCGA-SKCM	TCGA-EE-A3AC	Male	47	278	Alive	36	SAM-H
TCGA-SKCM	TCGA-EE-A3AD	Male	50	125	Deceased	35	SAM-H
TCGA-SKCM	TCGA-EE-A3AE	Female	52	236	Alive	30	SAM-H
TCGA-SKCM	TCGA-EE-A3AF	Female	48	60	Deceased	34	SAM-H
TCGA-SKCM	TCGA-EE-A3AG	Male	25	180	Deceased	10	SAM-L
TCGA-SKCM	TCGA-EE-A3AH	Male	30	603	Deceased	17	SAM-L
TCGA-SKCM	TCGA-EE-A3J3	Male	42	748	Deceased	5	SAM-L
TCGA-SKCM	TCGA-EE-A3J4	Male	72	552	Deceased	34	SAM-H
TCGA-SKCM	TCGA-EE-A3J5	Male	71	160	Deceased	24	SAM-H
TCGA-SKCM	TCGA-EE-A3J7	Male	43	278	Alive	18	SAM-L
TCGA-SKCM	TCGA-EE-A3J8	Male	59	149	Deceased	31	SAM-H
TCGA-SKCM	TCGA-EE-A3JA	Male	44	231	Deceased	36	SAM-H
TCGA-SKCM	TCGA-EE-A3JB	Female	60	876	Alive	29	SAM-H
TCGA-SKCM	TCGA-EE-A3JD	Male	70	118	Deceased	32	SAM-H
TCGA-SKCM	TCGA-EE-A3JE	Male	75	223	Alive	23	SAM-H
TCGA-SKCM	TCGA-EE-A3JH	Male	54	583	Alive	10	SAM-L
TCGA-SKCM	TCGA-EE-A3JI	Male	48	664	Deceased	37	SAM-H
TCGA-SKCM	TCGA-ER-A193	Male	62	136	Deceased	13	SAM-L
TCGA-SKCM	TCGA-ER-A194	Male	77	193	Deceased	39	SAM-H
TCGA-SKCM	TCGA-ER-A195	Male	46	154	Deceased	18	SAM-L
TCGA-SKCM	TCGA-ER-A196	Female	64	255	Alive	37	SAM-H
TCGA-SKCM	TCGA-ER-A197	Female	83	60	Deceased	28	SAM-H
TCGA-SKCM	TCGA-ER-A198	Male	45	220	Deceased	43	SAM-H
TCGA-SKCM	TCGA-ER-A199	Female	86	39	Deceased	25	SAM-H
TCGA-SKCM	TCGA-ER-A19A	Male	79	337	Alive	17	SAM-L
TCGA-SKCM	TCGA-ER-A19B	Male	42	427	Deceased	13	SAM-L
TCGA-SKCM	TCGA-ER-A19C	Male	77	212	Deceased	12	SAM-L
TCGA-SKCM	TCGA-ER-A19D	Female	46	54	Deceased	6	SAM-L
TCGA-SKCM	TCGA-ER-A19E	Female	36	56	Deceased	22	SAM-H
TCGA-SKCM	TCGA-ER-A19F	Male	82	114	Deceased	35	SAM-H
TCGA-SKCM	TCGA-ER-A19G	Female	48	1312	Alive	23	SAM-H
TCGA-SKCM	TCGA-ER-A19H	Male	40	662	Deceased	11	SAM-L
TCGA-SKCM	TCGA-ER-A19J	Male	54	28	Deceased	16	SAM-L
TCGA-SKCM	TCGA-ER-A19K	Female	79	67	Deceased	36	SAM-H
TCGA-SKCM	TCGA-ER-A19L	Male	35	571	Deceased	16	SAM-L
TCGA-SKCM	TCGA-ER-A19M	Male	36	265	Deceased	19	SAM-L
TCGA-SKCM	TCGA-ER-A19N	Male	47	191	Deceased	36	SAM-H
TCGA-SKCM	TCGA-ER-A19O	Male	56		Deceased	47	SAM-H
TCGA-SKCM	TCGA-ER-A19P	Female	47	704	Deceased	13	SAM-L
TCGA-SKCM	TCGA-ER-A19Q	Female	37	221	Deceased	19	SAM-L
TCGA-SKCM	TCGA-ER-A19S	Female	81	215	Alive	22	SAM-H
TCGA-SKCM	TCGA-ER-A19T	Male	51	38	Deceased	7	SAM-L
TCGA-SKCM	TCGA-ER-A19W	Female	48	643	Deceased	22	SAM-H
TCGA-SKCM	TCGA-ER-A1A1	Male	58	456	Alive	9	SAM-L
TCGA-SKCM	TCGA-ER-A2NB	Male	57	122	Deceased	40	SAM-H
TCGA-SKCM	TCGA-ER-A2NC	Male	50	190	Deceased	17	SAM-L
TCGA-SKCM	TCGA-ER-A2ND	Female	57	101	Deceased	49	SAM-H
TCGA-SKCM	TCGA-ER-A2NE	Male	39			42	SAM-H
TCGA-SKCM	TCGA-ER-A2NF	Male	53	125	Deceased	38	SAM-H
TCGA-SKCM	TCGA-ER-A2NG	Female	43	212	Deceased	31	SAM-H
TCGA-SKCM	TCGA-ER-A2NH	Male	49	180	Alive	20	SAM-H
TCGA-SKCM	TCGA-ER-A3ES	Male	25	1073	Deceased	61	SAM-H
TCGA-SKCM	TCGA-ER-A3ET	Female	64	404	Deceased	12	SAM-L
TCGA-SKCM	TCGA-ER-A3EV	Male	55	204	Deceased	26	SAM-H
TCGA-SKCM	TCGA-ER-A3PL	Male	30	144	Alive	33	SAM-H
TCGA-SKCM	TCGA-ER-A42H	Male	76	60	Deceased	30	SAM-H
TCGA-SKCM	TCGA-ER-A42K	Female	40	56	Deceased	20	SAM-H
TCGA-SKCM	TCGA-ER-A42L	Male	49	647	Alive	27	SAM-H
TCGA-SKCM	TCGA-FR-A2OS	Female	49	52	Deceased	23	SAM-H
TCGA-SKCM	TCGA-FR-A3R1	Male	69	97	Alive	30	SAM-H
TCGA-SKCM	TCGA-FR-A3YN	Male	44	404	Alive	37	SAM-H
TCGA-SKCM	TCGA-FR-A3YO	Female			Alive	39	SAM-H
TCGA-SKCM	TCGA-FR-A44A	Female	29	757	Alive	13	SAM-L
TCGA-SKCM	TCGA-FR-A69P	Female	34	68	Alive	20	SAM-H
TCGA-SKCM	TCGA-FR-A726	Male	90	43	Deceased	7	SAM-L
TCGA-SKCM	TCGA-FR-A728	Female	54	83	Alive	9	SAM-L
TCGA-SKCM	TCGA-FR-A729	Female	38	959	Alive	18	SAM-L
TCGA-SKCM	TCGA-FR-A7U8	Male	50	121	Alive	32	SAM-H
TCGA-SKCM	TCGA-FR-A7U9	Female	63	81	Alive	48	SAM-H
TCGA-SKCM	TCGA-FR-A7UA	Female	65	166	Alive	27	SAM-H
TCGA-SKCM	TCGA-FR-A8YC	Male	78	151	Deceased	32	SAM-H
TCGA-SKCM	TCGA-FR-A8YD	Female	56	157	Deceased	34	SAM-H
TCGA-SKCM	TCGA-FR-A8YE	Male	41	453	Alive	15	SAM-L
TCGA-SKCM	TCGA-FS-A1YW	Male	52	942	Deceased	22	SAM-H
TCGA-SKCM	TCGA-FS-A1YX	Female	39	211	Deceased	30	SAM-H
TCGA-SKCM	TCGA-FS-A1YY	Female	55	993	Deceased	34	SAM-H
TCGA-SKCM	TCGA-FS-A1Z0	Female	32	880	Deceased	33	SAM-H
TCGA-SKCM	TCGA-FS-A1Z3	Female	72	90	Deceased	18	SAM-L
TCGA-SKCM	TCGA-FS-A1Z4	Male	62	122	Deceased	12	SAM-L
TCGA-SKCM	TCGA-FS-A1Z7	Male	19	33	Deceased	14	SAM-L
TCGA-SKCM	TCGA-FS-A1ZA	Female	45	120	Deceased	9	SAM-L
TCGA-SKCM	TCGA-FS-A1ZB	Male	57	212	Deceased	19	SAM-L
TCGA-SKCM	TCGA-FS-A1ZC	Male	51	1552	Deceased	26	SAM-H
TCGA-SKCM	TCGA-FS-A1ZD	Male	63	232	Deceased	6	SAM-L
TCGA-SKCM	TCGA-FS-A1ZE	Male	40	201	Deceased	24	SAM-H
TCGA-SKCM	TCGA-FS-A1ZF	Female	78	67	Deceased	25	SAM-H
TCGA-SKCM	TCGA-FS-A1ZG	Female	60	42	Deceased	42	SAM-H
TCGA-SKCM	TCGA-FS-A1ZH	Female	71	142	Deceased	7	SAM-L
TCGA-SKCM	TCGA-FS-A1ZJ	Female	75	205	Deceased	30	SAM-H
TCGA-SKCM	TCGA-FS-A1ZK	Male	68	104	Deceased	20	SAM-H
TCGA-SKCM	TCGA-FS-A1ZM	Male	74	440	Alive	7	SAM-L
TCGA-SKCM	TCGA-FS-A1ZN	Male	43	104	Deceased	26	SAM-H
TCGA-SKCM	TCGA-FS-A1ZP	Male	52	324	Deceased	18	SAM-L
TCGA-SKCM	TCGA-FS-A1ZQ	Male	31	580	Deceased	5	SAM-L
TCGA-SKCM	TCGA-FS-A1ZR	Male	36	49	Deceased	17	SAM-L
TCGA-SKCM	TCGA-FS-A1ZS	Male	54	646	Alive	24	SAM-H
TCGA-SKCM	TCGA-FS-A1ZT	Male	55	231	Alive	17	SAM-L
TCGA-SKCM	TCGA-FS-A1ZU	Female	70	115	Deceased	37	SAM-H
TCGA-SKCM	TCGA-FS-A1ZW	Male	65	215	Alive	28	SAM-H
TCGA-SKCM	TCGA-FS-A1ZY	Male	71	117	Deceased	29	SAM-H
TCGA-SKCM	TCGA-FS-A1ZZ	Female	54	117	Deceased	37	SAM-H
TCGA-SKCM	TCGA-FS-A4F0	Female	67	338	Alive	21	SAM-H
TCGA-SKCM	TCGA-FS-A4F2	Female	46	217	Deceased	28	SAM-H
TCGA-SKCM	TCGA-FS-A4F4	Male	64	289	Deceased	41	SAM-H
TCGA-SKCM	TCGA-FS-A4F5	Female	77	124	Deceased	40	SAM-H
TCGA-SKCM	TCGA-FS-A4F8	Male	52	759	Deceased	14	SAM-L
TCGA-SKCM	TCGA-FS-A4F9	Male	80	147	Alive	29	SAM-H
TCGA-SKCM	TCGA-FS-A4FB	Female	46	116	Deceased	41	SAM-H
TCGA-SKCM	TCGA-FS-A4FC	Female	75	236	Deceased	11	SAM-L
TCGA-SKCM	TCGA-FS-A4FD	Male	39	350	Deceased	41	SAM-H
TCGA-SKCM	TCGA-FW-A3I3	Female	59	75	Alive	10	SAM-L
TCGA-SKCM	TCGA-FW-A3R5	Male	68	160	Alive	24	SAM-H
TCGA-SKCM	TCGA-FW-A3TU	Female	72	241	Deceased	55	SAM-H
TCGA-SKCM	TCGA-FW-A3TV	Female	57	58	Alive	7	SAM-L
TCGA-SKCM	TCGA-FW-A5DX	Male	71	91	Alive	39	SAM-H
TCGA-SKCM	TCGA-FW-A5DY	Female	48	83	Alive	6	SAM-L
TCGA-SKCM	TCGA-GF-A2C7	Male	48	3	Alive	21	SAM-H
TCGA-SKCM	TCGA-GF-A3OT	Female	58	43	Alive	29	SAM-H
TCGA-SKCM	TCGA-GF-A4EO	Female	74	84	Alive	22	SAM-H
TCGA-SKCM	TCGA-GF-A6C8	Female	62	8	Alive	40	SAM-H
TCGA-SKCM	TCGA-GF-A6C9	Male	78	68	Alive	20	SAM-H
TCGA-SKCM	TCGA-GF-A769	Male	39	152	Deceased	39	SAM-H
TCGA-SKCM	TCGA-GN-A262	Female	47	607	Alive	53	SAM-H
TCGA-SKCM	TCGA-GN-A263	Male	24	66	Deceased	54	SAM-H
TCGA-SKCM	TCGA-GN-A264	Male	60	512	Deceased	20	SAM-H
TCGA-SKCM	TCGA-GN-A265	Male	53	421	Alive	15	SAM-L
TCGA-SKCM	TCGA-GN-A266	Male	45	44	Deceased	16	SAM-L
TCGA-SKCM	TCGA-GN-A267	Male	38	280	Deceased	50	SAM-H
TCGA-SKCM	TCGA-GN-A268	Female	83	272	Deceased	37	SAM-H
TCGA-SKCM		Male	70	24	Deceased
TCGA-SKCM	TCGA-GN-A26A	Female	63	141	Deceased	24	SAM-H
TCGA-SKCM	TCGA-GN-A26C	Male	77	117	Deceased	42	SAM-H
TCGA-SKCM	TCGA-GN-A26D	Female	72	208	Deceased	18	SAM-L
TCGA-SKCM	TCGA-GN-A4U3	Male	30	529	Alive	25	SAM-H
TCGA-SKCM	TCGA-GN-A4U4	Male	73	171	Alive	31	SAM-H
TCGA-SKCM	TCGA-GN-A4U5	Female	61	165	Alive	18	SAM-L
TCGA-SKCM	TCGA-GN-A4U7	Female	56	45	Deceased	41	SAM-H
TCGA-SKCM	TCGA-GN-A4U8	Male	51	212	Alive	40	SAM-H
TCGA-SKCM	TCGA-GN-A4U9	Male	71	96	Deceased	15	SAM-L
TCGA-SKCM	TCGA-GN-A8LK	Male	70	217	Deceased	36	SAM-H
TCGA-SKCM	TCGA-GN-A8LL	Female	68	92	Deceased	61	SAM-H
TCGA-SKCM	TCGA-GN-A8LN	Male	68	110	Alive	41	SAM-H
TCGA-SKCM	TCGA-GN-A9SD	Female	59	258	Deceased	11	SAM-L
TCGA-SKCM	TCGA-HR-A2OG	Female	50	1	Alive	17	SAM-L
TCGA-SKCM	TCGA-HR-A2OH	Female	46	286	Deceased	44	SAM-H
TCGA-SKCM	TCGA-HR-A5NC	Female	90	142	Alive	16	SAM-L
TCGA-SKCM	TCGA-IH-A3EA	Male	61	74	Alive	64	SAM-H
TCGA-SKCM	TCGA-LH-A9QB	Female	24	1602	Alive	42	SAM-H
TCGA-SKCM	TCGA-OD-A75X	Male	49	1294	Deceased	27	SAM-H
TCGA-SKCM	TCGA-QB-A6FS	Male	49	31	Alive	32	SAM-H
TCGA-SKCM	TCGA-QB-AA9O	Male	73	78	Deceased	51	SAM-H
TCGA-SKCM	TCGA-RP-A690	Female	66	0	Alive	33	SAM-H
TCGA-SKCM	TCGA-RP-A693	Male	77	1	Alive	21	SAM-H
TCGA-SKCM	TCGA-RP-A694	Male	71	3	Alive	17	SAM-L
TCGA-SKCM	TCGA-RP-A695	Male			Alive	25	SAM-H
TCGA-SKCM	TCGA-RP-A6K9	Female			Alive	20	SAM-H
TCGA-SKCM	TCGA-W3-A824	Male	63	991	Alive	72	SAM-H
TCGA-SKCM	TCGA-W3-A825	Female	60	273	Deceased	6	SAM-L
TCGA-SKCM	TCGA-W3-A828	Male	66	526	Deceased	7	SAM-L
TCGA-SKCM	TCGA-W3-AA1O	Male	85	17	Deceased	32	SAM-H
TCGA-SKCM	TCGA-W3-AA1Q	Male	57	300	Deceased	29	SAM-H
TCGA-SKCM	TCGA-W3-AA1R	Male	71	482	Deceased	17	SAM-L
TCGA-SKCM	TCGA-W3-AA1V	Male	63	182	Deceased	36	SAM-H
TCGA-SKCM	TCGA-W3-AA1W	Male	64	952	Alive	40	SAM-H
TCGA-SKCM	TCGA-W3-AA21	Male	26	456	Deceased	83	SAM-H
TCGA-SKCM	TCGA-WE-A8JZ	Male	70	104	Alive	23	SAM-H
TCGA-SKCM	TCGA-WE-A8K1	Male	74	213	Alive	42	SAM-H
TCGA-SKCM	TCGA-WE-A8K4	Male	85	87	Alive	21	SAM-H
TCGA-SKCM	TCGA-WE-A8K5	Male	65	265	Deceased	36	SAM-H
TCGA-SKCM	TCGA-WE-A8K6	Male	79	78	Alive	57	SAM-H
TCGA-SKCM	TCGA-WE-A8ZM	Male	70	440	Alive	14	SAM-L
TCGA-SKCM	TCGA-WE-A8ZN	Male	57	256	Alive	38	SAM-H
TCGA-SKCM	TCGA-WE-A8ZO	Female	73	306	Alive	18	SAM-L
TCGA-SKCM	TCGA-WE-A8ZQ	Male	48	274	Alive	18	SAM-L
TCGA-SKCM	TCGA-WE-A8ZR	Male	49	39	Deceased	33	SAM-H
TCGA-SKCM	TCGA-WE-A8ZT	Female	25	51	Alive	38	SAM-H
TCGA-SKCM	TCGA-WE-A8ZX	Male	45	155	Alive	24	SAM-H
TCGA-SKCM	TCGA-WE-A8ZY	Male	62	215	Deceased	27	SAM-H
TCGA-SKCM	TCGA-WE-AA9Y	Male	37	52	Alive	9	SAM-L
TCGA-SKCM	TCGA-WE-AAA0	Male	47	175	Alive	27	SAM-H
TCGA-SKCM	TCGA-WE-AAA3	Female	84	93	Alive	22	SAM-H
TCGA-SKCM	TCGA-WE-AAA4	Female	56	108	Alive	40	SAM-H
TCGA-SKCM	TCGA-XV-A9VZ	Female	90	1	Alive	17	SAM-L
TCGA-SKCM	TCGA-XV-A9W2	Male	81	59	Alive	43	SAM-H
TCGA-SKCM	TCGA-XV-A9W5	Male	51	56	Alive	45	SAM-H
TCGA-SKCM	TCGA-XV-AAZV	Female	56	58	Alive	41	SAM-H
TCGA-SKCM	TCGA-XV-AAZW	Female	62	56	Deceased	41	SAM-H
TCGA-SKCM	TCGA-XV-AAZY	Female	76	57	Alive	39	SAM-H
TCGA-SKCM	TCGA-XV-AB01	Female	54	57	Alive	43	SAM-H
TCGA-SKCM	TCGA-YD-A89C	Female	43	30	Alive	28	SAM-H
TCGA-SKCM	TCGA-YD-A9TA	Male	75	213	Alive	12	SAM-L
TCGA-SKCM	TCGA-YD-A9TB	Female			Alive	35	SAM-H
TCGA-SKCM	TCGA-YG-AA3N	Male	67	43	Alive	23	SAM-H
TCGA-SKCM	TCGA-YG-AA3O	Male	62	164	Deceased	41	SAM-H
TCGA-SKCM	TCGA-YG-AA3P	Female	63	62	Alive	49	SAM-H
TCGA-SKCM	TCGA-Z2-A8RT	Female	42	119	Alive	22	SAM-H
TCGA-SKCM	TCGA-Z2-AA3S	Male	58	421	Alive	34	SAM-H
TCGA-SKCM	TCGA-Z2-AA3V	Female	57	69	Alive	50	SAM-H

## Sheet: Data S5
Sample type of Meta-PM from GEO (Primary & Metastasis)
SAM-ple ID	Dataset	SAM-ple type	SAM- score	SAM- group
GSM183218	GSE7553	Unclassified	15	SAM-H
GSM183219	GSE7553	Unclassified	19	SAM-H
GSM183220	GSE7553	Unclassified	25	SAM-H
GSM183221	GSE7553	Unclassified	16	SAM-H
GSM183222	GSE7553	Unclassified	24	SAM-H
GSM183223	GSE7553	Unclassified	11	SAM-L
GSM183224	GSE7553	Primary	24	SAM-H
GSM183225	GSE7553	Primary	17	SAM-H
GSM183226	GSE7553	Metastases	31	SAM-H
GSM183227	GSE7553	Metastases	15	SAM-H
GSM183228	GSE7553	Metastases	9	SAM-L
GSM183229	GSE7553	Metastases	20	SAM-H
GSM183230	GSE7553	Metastases	15	SAM-H
GSM183231	GSE7553	Metastases	34	SAM-H
GSM183232	GSE7553	Metastases	17	SAM-H
GSM183233	GSE7553	Metastases	23	SAM-H
GSM183234	GSE7553	Unclassified	14	SAM-H
GSM183235	GSE7553	Primary	13	SAM-L
GSM183236	GSE7553	Unclassified	28	SAM-H
GSM183237	GSE7553	Unclassified	37	SAM-H
GSM183238	GSE7553	Unclassified	27	SAM-H
GSM183239	GSE7553	Unclassified	32	SAM-H
GSM183240	GSE7553	Unclassified	22	SAM-H
GSM183241	GSE7553	Unclassified	25	SAM-H
GSM183242	GSE7553	Unclassified	33	SAM-H
GSM183243	GSE7553	Unclassified	25	SAM-H
GSM183244	GSE7553	Unclassified	26	SAM-H
GSM183245	GSE7553	Unclassified	14	SAM-H
GSM183246	GSE7553	Unclassified	11	SAM-L
GSM183247	GSE7553	Unclassified	23	SAM-H
GSM183248	GSE7553	Unclassified	21	SAM-H
GSM183249	GSE7553	Unclassified	6	SAM-L
GSM183250	GSE7553	Unclassified	14	SAM-H
GSM183251	GSE7553	Unclassified	29	SAM-H
GSM183252	GSE7553	Metastases	13	SAM-L
GSM183253	GSE7553	Metastases	25	SAM-H
GSM183254	GSE7553	Metastases	17	SAM-H
GSM183255	GSE7553	Metastases	9	SAM-L
GSM183256	GSE7553	Metastases	11	SAM-L
GSM183257	GSE7553	Metastases	9	SAM-L
GSM183258	GSE7553	Primary	17	SAM-H
GSM183259	GSE7553	Primary	17	SAM-H
GSM183260	GSE7553	Primary	10	SAM-L
GSM183261	GSE7553	Primary	4	SAM-L
GSM183262	GSE7553	Primary	8	SAM-L
GSM183263	GSE7553	Primary	8	SAM-L
GSM183264	GSE7553	Primary	2	SAM-L
GSM183265	GSE7553	Primary	16	SAM-H
GSM183266	GSE7553	Primary	14	SAM-H
GSM183267	GSE7553	Unclassified	22	SAM-H
GSM183268	GSE7553	Unclassified	18	SAM-H
GSM183269	GSE7553	Unclassified	25	SAM-H
GSM183270	GSE7553	Unclassified	27	SAM-H
GSM183271	GSE7553	Unclassified	26	SAM-H
GSM183272	GSE7553	Unclassified	14	SAM-H
GSM183273	GSE7553	Metastases	20	SAM-H
GSM183274	GSE7553	Metastases	23	SAM-H
GSM183275	GSE7553	Metastases	13	SAM-L
GSM183276	GSE7553	Metastases	11	SAM-L
GSM183277	GSE7553	Metastases	17	SAM-H
GSM183278	GSE7553	Metastases	21	SAM-H
GSM183279	GSE7553	Metastases	7	SAM-L
GSM183280	GSE7553	Metastases	10	SAM-L
GSM183281	GSE7553	Metastases	18	SAM-H
GSM183282	GSE7553	Metastases	21	SAM-H
GSM183283	GSE7553	Metastases	27	SAM-H
GSM183284	GSE7553	Metastases	15	SAM-H
GSM183285	GSE7553	Metastases	4	SAM-L
GSM183286	GSE7553	Metastases	26	SAM-H
GSM183287	GSE7553	Metastases	15	SAM-H
GSM183288	GSE7553	Metastases	19	SAM-H
GSM183289	GSE7553	Metastases	10	SAM-L
GSM183290	GSE7553	Metastases	4	SAM-L
GSM183291	GSE7553	Metastases	5	SAM-L
GSM183292	GSE7553	Metastases	30	SAM-H
GSM183293	GSE7553	Metastases	30	SAM-H
GSM183294	GSE7553	Metastases	29	SAM-H
GSM183295	GSE7553	Metastases	21	SAM-H
GSM183296	GSE7553	Metastases	38	SAM-H
GSM183297	GSE7553	Metastases	12	SAM-L
GSM183298	GSE7553	Metastases	17	SAM-H
GSM183299	GSE7553	Unclassified	32	SAM-H
GSM183300	GSE7553	Unclassified	12	SAM-L
GSM183301	GSE7553	Unclassified	13	SAM-L
GSM183302	GSE7553	Unclassified	9	SAM-L
GSM183303	GSE7553	Primary	12	SAM-L
GSM183304	GSE7553	Primary	7	SAM-L
GSM207929	GSE8401	Primary	22	SAM-H
GSM207930	GSE8401	Primary	29	SAM-H
GSM207931	GSE8401	Primary	13	SAM-L
GSM207932	GSE8401	Primary	13	SAM-L
GSM207933	GSE8401	Primary	17	SAM-H
GSM207934	GSE8401	Primary	16	SAM-H
GSM207935	GSE8401	Primary	25	SAM-H
GSM207936	GSE8401	Primary	31	SAM-H
GSM207937	GSE8401	Primary	24	SAM-H
GSM207938	GSE8401	Primary	3	SAM-L
GSM207939	GSE8401	Primary	5	SAM-L
GSM207940	GSE8401	Primary	8	SAM-L
GSM207941	GSE8401	Primary	20	SAM-H
GSM207942	GSE8401	Primary	13	SAM-L
GSM207943	GSE8401	Primary	26	SAM-H
GSM207944	GSE8401	Primary	16	SAM-H
GSM207945	GSE8401	Primary	12	SAM-L
GSM207946	GSE8401	Primary	7	SAM-L
GSM207947	GSE8401	Primary	45	SAM-H
GSM207948	GSE8401	Primary	20	SAM-H
GSM207949	GSE8401	Primary	3	SAM-L
GSM207950	GSE8401	Primary	20	SAM-H
GSM207951	GSE8401	Primary	12	SAM-L
GSM207952	GSE8401	Primary	16	SAM-H
GSM207953	GSE8401	Primary	15	SAM-H
GSM207954	GSE8401	Primary	47	SAM-H
GSM207955	GSE8401	Primary	8	SAM-L
GSM207956	GSE8401	Primary	11	SAM-L
GSM207957	GSE8401	Primary	13	SAM-L
GSM207958	GSE8401	Primary	15	SAM-H
GSM207959	GSE8401	Primary	8	SAM-L
GSM207960	GSE8401	Metastases	31	SAM-H
GSM207961	GSE8401	Metastases	35	SAM-H
GSM207962	GSE8401	Metastases	6	SAM-L
GSM207963	GSE8401	Metastases	31	SAM-H
GSM207964	GSE8401	Metastases	12	SAM-L
GSM207965	GSE8401	Metastases	42	SAM-H
GSM207966	GSE8401	Metastases	5	SAM-L
GSM207967	GSE8401	Metastases	19	SAM-H
GSM207968	GSE8401	Metastases	25	SAM-H
GSM207969	GSE8401	Metastases	22	SAM-H
GSM207970	GSE8401	Metastases	6	SAM-L
GSM207971	GSE8401	Metastases	10	SAM-L
GSM207972	GSE8401	Metastases	11	SAM-L
GSM207973	GSE8401	Metastases	7	SAM-L
GSM207974	GSE8401	Metastases	36	SAM-H
GSM207975	GSE8401	Metastases	30	SAM-H
GSM207976	GSE8401	Metastases	10	SAM-L
GSM207977	GSE8401	Metastases	38	SAM-H
GSM207978	GSE8401	Metastases	6	SAM-L
GSM207979	GSE8401	Metastases	11	SAM-L
GSM207980	GSE8401	Metastases	16	SAM-H
GSM207981	GSE8401	Metastases	9	SAM-L
GSM207982	GSE8401	Metastases	9	SAM-L
GSM207983	GSE8401	Metastases	8	SAM-L
GSM207984	GSE8401	Metastases	7	SAM-L
GSM207985	GSE8401	Metastases	11	SAM-L
GSM207986	GSE8401	Metastases	1	SAM-L
GSM207987	GSE8401	Metastases	7	SAM-L
GSM207988	GSE8401	Metastases	18	SAM-H
GSM207989	GSE8401	Metastases	17	SAM-H
GSM207990	GSE8401	Metastases	30	SAM-H
GSM207991	GSE8401	Metastases	8	SAM-L
GSM207992	GSE8401	Metastases	26	SAM-H
GSM207993	GSE8401	Metastases	12	SAM-L
GSM207994	GSE8401	Metastases	14	SAM-H
GSM207995	GSE8401	Metastases	12	SAM-L
GSM207996	GSE8401	Metastases	5	SAM-L
GSM207997	GSE8401	Metastases	7	SAM-L
GSM207998	GSE8401	Metastases	14	SAM-H
GSM207999	GSE8401	Metastases	9	SAM-L
GSM208000	GSE8401	Metastases	23	SAM-H
GSM208001	GSE8401	Metastases	32	SAM-H
GSM208002	GSE8401	Metastases	7	SAM-L
GSM208003	GSE8401	Metastases	11	SAM-L
GSM208004	GSE8401	Metastases	15	SAM-H
GSM208005	GSE8401	Metastases	50	SAM-H
GSM208006	GSE8401	Metastases	6	SAM-L
GSM208007	GSE8401	Metastases	15	SAM-H
GSM208008	GSE8401	Metastases	27	SAM-H
GSM208009	GSE8401	Metastases	16	SAM-H
GSM208010	GSE8401	Metastases	22	SAM-H
GSM208011	GSE8401	Metastases	5	SAM-L
GSM390208	GSE15605	Unclassified	2	SAM-L
GSM390209	GSE15605	Unclassified	19	SAM-H
GSM390210	GSE15605	Unclassified	7	SAM-L
GSM390211	GSE15605	Unclassified	22	SAM-H
GSM390212	GSE15605	Unclassified	17	SAM-H
GSM390213	GSE15605	Unclassified	17	SAM-H
GSM390214	GSE15605	Unclassified	16	SAM-H
GSM390215	GSE15605	Unclassified	2	SAM-L
GSM390216	GSE15605	Unclassified	6	SAM-L
GSM390217	GSE15605	Unclassified	2	SAM-L
GSM390218	GSE15605	Unclassified	10	SAM-L
GSM390219	GSE15605	Unclassified	7	SAM-L
GSM390220	GSE15605	Unclassified	13	SAM-L
GSM390221	GSE15605	Unclassified	9	SAM-L
GSM390222	GSE15605	Unclassified	19	SAM-H
GSM390223	GSE15605	Unclassified	4	SAM-L
GSM390224	GSE15605	Primary	18	SAM-H
GSM390225	GSE15605	Primary	18	SAM-H
GSM390226	GSE15605	Primary	20	SAM-H
GSM390227	GSE15605	Primary	27	SAM-H
GSM390228	GSE15605	Primary	24	SAM-H
GSM390229	GSE15605	Primary	18	SAM-H
GSM390230	GSE15605	Primary	16	SAM-H
GSM390231	GSE15605	Primary	33	SAM-H
GSM390232	GSE15605	Primary	21	SAM-H
GSM390233	GSE15605	Primary	29	SAM-H
GSM390234	GSE15605	Primary	14	SAM-H
GSM390235	GSE15605	Primary	14	SAM-H
GSM390236	GSE15605	Primary	35	SAM-H
GSM390237	GSE15605	Primary	13	SAM-L
GSM390238	GSE15605	Primary	44	SAM-H
GSM390239	GSE15605	Primary	12	SAM-L
GSM390240	GSE15605	Primary	6	SAM-L
GSM390241	GSE15605	Primary	18	SAM-H
GSM390242	GSE15605	Primary	12	SAM-L
GSM390243	GSE15605	Primary	6	SAM-L
GSM390244	GSE15605	Primary	19	SAM-H
GSM390245	GSE15605	Primary	20	SAM-H
GSM390246	GSE15605	Primary	7	SAM-L
GSM390247	GSE15605	Primary	18	SAM-H
GSM390248	GSE15605	Primary	18	SAM-H
GSM390249	GSE15605	Primary	12	SAM-L
GSM390250	GSE15605	Primary	11	SAM-L
GSM390251	GSE15605	Primary	11	SAM-L
GSM390252	GSE15605	Primary	29	SAM-H
GSM390253	GSE15605	Primary	11	SAM-L
GSM390254	GSE15605	Primary	5	SAM-L
GSM390255	GSE15605	Primary	7	SAM-L
GSM390256	GSE15605	Primary	25	SAM-H
GSM390257	GSE15605	Primary	6	SAM-L
GSM390258	GSE15605	Primary	18	SAM-H
GSM390259	GSE15605	Primary	8	SAM-L
GSM390260	GSE15605	Primary	9	SAM-L
GSM390261	GSE15605	Primary	26	SAM-H
GSM390262	GSE15605	Primary	18	SAM-H
GSM390263	GSE15605	Primary	15	SAM-H
GSM390264	GSE15605	Primary	17	SAM-H
GSM390265	GSE15605	Primary	12	SAM-L
GSM390266	GSE15605	Primary	15	SAM-H
GSM390267	GSE15605	Primary	10	SAM-L
GSM390268	GSE15605	Primary	17	SAM-H
GSM390269	GSE15605	Primary	15	SAM-H
GSM390270	GSE15605	Metastases	19	SAM-H
GSM390271	GSE15605	Metastases	31	SAM-H
GSM390272	GSE15605	Metastases	25	SAM-H
GSM390273	GSE15605	Metastases	31	SAM-H
GSM390274	GSE15605	Metastases	27	SAM-H
GSM390275	GSE15605	Metastases	17	SAM-H
GSM390276	GSE15605	Metastases	28	SAM-H
GSM390277	GSE15605	Metastases	17	SAM-H
GSM390278	GSE15605	Metastases	37	SAM-H
GSM390279	GSE15605	Metastases	25	SAM-H
GSM390280	GSE15605	Metastases	24	SAM-H
GSM390281	GSE15605	Metastases	19	SAM-H
GSM1131566	GSE46517	Metastases	8	SAM-L
GSM1131567	GSE46517	Metastases	7	SAM-L
GSM1131568	GSE46517	Metastases	9	SAM-L
GSM1131569	GSE46517	Metastases	7	SAM-L
GSM1131570	GSE46517	Metastases	6	SAM-L
GSM1131571	GSE46517	Metastases	18	SAM-H
GSM1131572	GSE46517	Metastases	8	SAM-L
GSM1131573	GSE46517	Metastases	6	SAM-L
GSM1131574	GSE46517	Metastases	9	SAM-L
GSM1131575	GSE46517	Metastases	3	SAM-L
GSM1131576	GSE46517	Metastases	16	SAM-H
GSM1131577	GSE46517	Metastases	9	SAM-L
GSM1131578	GSE46517	Metastases	8	SAM-L
GSM1131579	GSE46517	Metastases	5	SAM-L
GSM1131580	GSE46517	Metastases	21	SAM-H
GSM1131581	GSE46517	Metastases	8	SAM-L
GSM1131582	GSE46517	Metastases	4	SAM-L
GSM1131583	GSE46517	Metastases	16	SAM-H
GSM1131584	GSE46517	Metastases	6	SAM-L
GSM1131585	GSE46517	Metastases	2	SAM-L
GSM1131586	GSE46517	Metastases	2	SAM-L
GSM1131587	GSE46517	Metastases	51	SAM-H
GSM1131588	GSE46517	Metastases	34	SAM-H
GSM1131589	GSE46517	Metastases	34	SAM-H
GSM1131590	GSE46517	Metastases	36	SAM-H
GSM1131591	GSE46517	Metastases	23	SAM-H
GSM1131592	GSE46517	Metastases	12	SAM-L
GSM1131593	GSE46517	Metastases	25	SAM-H
GSM1131594	GSE46517	Metastases	7	SAM-L
GSM1131595	GSE46517	Metastases	25	SAM-H
GSM1131596	GSE46517	Metastases	6	SAM-L
GSM1131597	GSE46517	Metastases	16	SAM-H
GSM1131598	GSE46517	Metastases	16	SAM-H
GSM1131599	GSE46517	Metastases	36	SAM-H
GSM1131600	GSE46517	Metastases	8	SAM-L
GSM1131601	GSE46517	Metastases	12	SAM-L
GSM1131602	GSE46517	Metastases	48	SAM-H
GSM1131603	GSE46517	Metastases	38	SAM-H
GSM1131604	GSE46517	Metastases	8	SAM-L
GSM1131605	GSE46517	Metastases	7	SAM-L
GSM1131606	GSE46517	Metastases	16	SAM-H
GSM1131607	GSE46517	Metastases	52	SAM-H
GSM1131608	GSE46517	Metastases	5	SAM-L
GSM1131609	GSE46517	Metastases	4	SAM-L
GSM1131610	GSE46517	Metastases	19	SAM-H
GSM1131611	GSE46517	Metastases	5	SAM-L
GSM1131612	GSE46517	Metastases	7	SAM-L
GSM1131613	GSE46517	Metastases	8	SAM-L
GSM1131614	GSE46517	Metastases	6	SAM-L
GSM1131615	GSE46517	Metastases	21	SAM-H
GSM1131616	GSE46517	Metastases	29	SAM-H
GSM1131617	GSE46517	Metastases	36	SAM-H
GSM1131618	GSE46517	Metastases	11	SAM-L
GSM1131619	GSE46517	Metastases	23	SAM-H
GSM1131620	GSE46517	Metastases	12	SAM-L
GSM1131621	GSE46517	Metastases	26	SAM-H
GSM1131622	GSE46517	Metastases	6	SAM-L
GSM1131623	GSE46517	Metastases	12	SAM-L
GSM1131624	GSE46517	Metastases	10	SAM-L
GSM1131625	GSE46517	Metastases	20	SAM-H
GSM1131626	GSE46517	Metastases	10	SAM-L
GSM1131627	GSE46517	Metastases	15	SAM-H
GSM1131628	GSE46517	Metastases	31	SAM-H
GSM1131629	GSE46517	Metastases	11	SAM-L
GSM1131630	GSE46517	Metastases	34	SAM-H
GSM1131631	GSE46517	Metastases	12	SAM-L
GSM1131632	GSE46517	Metastases	9	SAM-L
GSM1131633	GSE46517	Metastases	7	SAM-L
GSM1131634	GSE46517	Metastases	51	SAM-H
GSM1131635	GSE46517	Metastases	25	SAM-H
GSM1131636	GSE46517	Metastases	36	SAM-H
GSM1131637	GSE46517	Metastases	18	SAM-H
GSM1131638	GSE46517	Metastases	29	SAM-H
GSM1131639	GSE46517	Primary	7	SAM-L
GSM1131640	GSE46517	Primary	36	SAM-H
GSM1131641	GSE46517	Primary	5	SAM-L
GSM1131642	GSE46517	Primary	41	SAM-H
GSM1131643	GSE46517	Primary	5	SAM-L
GSM1131644	GSE46517	Primary	16	SAM-H
GSM1131645	GSE46517	Primary	6	SAM-L
GSM1131646	GSE46517	Primary	15	SAM-H
GSM1131647	GSE46517	Primary	5	SAM-L
GSM1131648	GSE46517	Primary	12	SAM-L
GSM1131649	GSE46517	Primary	3	SAM-L
GSM1131650	GSE46517	Primary	2	SAM-L
GSM1131651	GSE46517	Primary	14	SAM-H
GSM1131652	GSE46517	Primary	15	SAM-H
GSM1131653	GSE46517	Primary	24	SAM-H
GSM1131654	GSE46517	Primary	3	SAM-L
GSM1131655	GSE46517	Primary	30	SAM-H
GSM1131656	GSE46517	Primary	40	SAM-H
GSM1131657	GSE46517	Primary	15	SAM-H
GSM1131658	GSE46517	Primary	17	SAM-H
GSM1131659	GSE46517	Primary	31	SAM-H
GSM1131660	GSE46517	Primary	17	SAM-H
GSM1131661	GSE46517	Primary	11	SAM-L
GSM1131662	GSE46517	Primary	44	SAM-H
GSM1131663	GSE46517	Primary	6	SAM-L
GSM1131664	GSE46517	Primary	14	SAM-H
GSM1131665	GSE46517	Primary	11	SAM-L
GSM1131666	GSE46517	Primary	10	SAM-L
GSM1131667	GSE46517	Primary	2	SAM-L
GSM1131668	GSE46517	Primary	8	SAM-L
GSM1131669	GSE46517	Primary	26	SAM-H
GSM1131670	GSE46517	Unclassified	29	SAM-H
GSM1131671	GSE46517	Unclassified	11	SAM-L
GSM1131672	GSE46517	Unclassified	49	SAM-H
GSM1131673	GSE46517	Unclassified	7	SAM-L
GSM1131674	GSE46517	Unclassified	0	SAM-L
GSM1131675	GSE46517	Unclassified	10	SAM-L
GSM1131676	GSE46517	Unclassified	12	SAM-L
GSM1131677	GSE46517	Unclassified	11	SAM-L
GSM1131678	GSE46517	Unclassified	21	SAM-H
GSM1131679	GSE46517	Unclassified	0	SAM-L
GSM1131680	GSE46517	Unclassified	25	SAM-H
GSM1131681	GSE46517	Unclassified	28	SAM-H
GSM1131682	GSE46517	Unclassified	7	SAM-L
GSM1131683	GSE46517	Unclassified	10	SAM-L
GSM1131684	GSE46517	Unclassified	21	SAM-H
GSM1131685	GSE46517	Unclassified	52	SAM-H
GSM1131686	GSE46517	Unclassified	15	SAM-H
GSM1608593	GSE65904	Metastases	4	SAM-L
GSM1608594	GSE65904	Metastases	13	SAM-L
GSM1608595	GSE65904	Primary	5	SAM-L
GSM1608596	GSE65904	Unclassified	2	SAM-L
GSM1608597	GSE65904	Metastases	7	SAM-L
GSM1608598	GSE65904	Metastases	17	SAM-H
GSM1608599	GSE65904	Metastases	11	SAM-L
GSM1608600	GSE65904	Primary	14	SAM-H
GSM1608601	GSE65904	Metastases	16	SAM-H
GSM1608602	GSE65904	Metastases	6	SAM-L
GSM1608603	GSE65904	Primary	13	SAM-L
GSM1608604	GSE65904	Metastases	12	SAM-L
GSM1608605	GSE65904	Metastases	10	SAM-L
GSM1608606	GSE65904	Metastases	5	SAM-L
GSM1608607	GSE65904	Metastases	8	SAM-L
GSM1608608	GSE65904	Metastases	4	SAM-L
GSM1608609	GSE65904	Metastases	6	SAM-L
GSM1608610	GSE65904	Metastases	6	SAM-L
GSM1608611	GSE65904	Metastases	2	SAM-L
GSM1608612	GSE65904	Metastases	15	SAM-H
GSM1608613	GSE65904	Metastases	9	SAM-L
GSM1608614	GSE65904	Metastases	6	SAM-L
GSM1608615	GSE65904	Metastases	7	SAM-L
GSM1608616	GSE65904	Metastases	7	SAM-L
GSM1608617	GSE65904	Metastases	9	SAM-L
GSM1608618	GSE65904	Unclassified	11	SAM-L
GSM1608619	GSE65904	Metastases	2	SAM-L
GSM1608620	GSE65904	Metastases	7	SAM-L
GSM1608621	GSE65904	Metastases	11	SAM-L
GSM1608622	GSE65904	Metastases	5	SAM-L
GSM1608623	GSE65904	Metastases	7	SAM-L
GSM1608624	GSE65904	Metastases	3	SAM-L
GSM1608625	GSE65904	Metastases	4	SAM-L
GSM1608626	GSE65904	Metastases	2	SAM-L
GSM1608627	GSE65904	Metastases	4	SAM-L
GSM1608628	GSE65904	Metastases	5	SAM-L
GSM1608629	GSE65904	Metastases	7	SAM-L
GSM1608630	GSE65904	Metastases	14	SAM-H
GSM1608631	GSE65904	Metastases	4	SAM-L
GSM1608632	GSE65904	Metastases	8	SAM-L
GSM1608633	GSE65904	Metastases	9	SAM-L
GSM1608634	GSE65904	Metastases	10	SAM-L
GSM1608635	GSE65904	Unclassified	7	SAM-L
GSM1608636	GSE65904	Metastases	6	SAM-L
GSM1608637	GSE65904	Metastases	13	SAM-L
GSM1608638	GSE65904	Unclassified	17	SAM-H
GSM1608639	GSE65904	Unclassified	1	SAM-L
GSM1608640	GSE65904	Metastases	7	SAM-L
GSM1608641	GSE65904	Metastases	4	SAM-L
GSM1608642	GSE65904	Metastases	3	SAM-L
GSM1608643	GSE65904	Metastases	13	SAM-L
GSM1608644	GSE65904	Primary	10	SAM-L
GSM1608645	GSE65904	Metastases	12	SAM-L
GSM1608646	GSE65904	Metastases	10	SAM-L
GSM1608647	GSE65904	Metastases	1	SAM-L
GSM1608648	GSE65904	Metastases	9	SAM-L
GSM1608649	GSE65904	Metastases	11	SAM-L
GSM1608650	GSE65904	Metastases	3	SAM-L
GSM1608651	GSE65904	Metastases	11	SAM-L
GSM1608652	GSE65904	Metastases	6	SAM-L
GSM1608653	GSE65904	Metastases	8	SAM-L
GSM1608654	GSE65904	Primary	10	SAM-L
GSM1608655	GSE65904	Metastases	12	SAM-L
GSM1608656	GSE65904	Metastases	12	SAM-L
GSM1608657	GSE65904	Metastases	3	SAM-L
GSM1608658	GSE65904	Metastases	21	SAM-H
GSM1608659	GSE65904	Primary	5	SAM-L
GSM1608660	GSE65904	Metastases	11	SAM-L
GSM1608661	GSE65904	Metastases	2	SAM-L
GSM1608662	GSE65904	Metastases	11	SAM-L
GSM1608663	GSE65904	Metastases	12	SAM-L
GSM1608664	GSE65904	Metastases	12	SAM-L
GSM1608665	GSE65904	Metastases	5	SAM-L
GSM1608666	GSE65904	Metastases	8	SAM-L
GSM1608667	GSE65904	Metastases	7	SAM-L
GSM1608668	GSE65904	Metastases	6	SAM-L
GSM1608669	GSE65904	Unclassified	8	SAM-L
GSM1608670	GSE65904	Metastases	20	SAM-H
GSM1608671	GSE65904	Metastases	5	SAM-L
GSM1608672	GSE65904	Metastases	4	SAM-L
GSM1608673	GSE65904	Primary	3	SAM-L
GSM1608674	GSE65904	Metastases	7	SAM-L
GSM1608675	GSE65904	Metastases	6	SAM-L
GSM1608676	GSE65904	Metastases	7	SAM-L
GSM1608677	GSE65904	Metastases	7	SAM-L
GSM1608678	GSE65904	Primary	6	SAM-L
GSM1608679	GSE65904	Primary	13	SAM-L
GSM1608680	GSE65904	Metastases	6	SAM-L
GSM1608681	GSE65904	Metastases	24	SAM-H
GSM1608682	GSE65904	Metastases	5	SAM-L
GSM1608683	GSE65904	Metastases	12	SAM-L
GSM1608684	GSE65904	Metastases	20	SAM-H
GSM1608685	GSE65904	Metastases	11	SAM-L
GSM1608686	GSE65904	Metastases	12	SAM-L
GSM1608687	GSE65904	Metastases	12	SAM-L
GSM1608688	GSE65904	Metastases	7	SAM-L
GSM1608689	GSE65904	Primary	13	SAM-L
GSM1608690	GSE65904	Metastases	5	SAM-L
GSM1608691	GSE65904	Metastases	7	SAM-L
GSM1608692	GSE65904	Metastases	10	SAM-L
GSM1608693	GSE65904	Metastases	6	SAM-L
GSM1608694	GSE65904	Metastases	7	SAM-L
GSM1608695	GSE65904	Metastases	6	SAM-L
GSM1608696	GSE65904	Metastases	10	SAM-L
GSM1608697	GSE65904	Metastases	8	SAM-L
GSM1608698	GSE65904	Metastases	5	SAM-L
GSM1608699	GSE65904	Metastases	14	SAM-H
GSM1608700	GSE65904	Unclassified	5	SAM-L
GSM1608701	GSE65904	Metastases	12	SAM-L
GSM1608702	GSE65904	Metastases	9	SAM-L
GSM1608703	GSE65904	Metastases	15	SAM-H
GSM1608704	GSE65904	Metastases	11	SAM-L
GSM1608705	GSE65904	Metastases	7	SAM-L
GSM1608706	GSE65904	Primary	7	SAM-L
GSM1608707	GSE65904	Metastases	4	SAM-L
GSM1608708	GSE65904	Metastases	7	SAM-L
GSM1608709	GSE65904	Metastases	5	SAM-L
GSM1608710	GSE65904	Metastases	21	SAM-H
GSM1608711	GSE65904	Metastases	2	SAM-L
GSM1608712	GSE65904	Metastases	16	SAM-H
GSM1608713	GSE65904	Metastases	3	SAM-L
GSM1608714	GSE65904	Metastases	1	SAM-L
GSM1608715	GSE65904	Metastases	6	SAM-L
GSM1608716	GSE65904	Metastases	7	SAM-L
GSM1608717	GSE65904	Metastases	2	SAM-L
GSM1608718	GSE65904	Metastases	3	SAM-L
GSM1608719	GSE65904	Metastases	4	SAM-L
GSM1608720	GSE65904	Metastases	0	SAM-L
GSM1608721	GSE65904	Metastases	1	SAM-L
GSM1608722	GSE65904	Metastases	2	SAM-L
GSM1608723	GSE65904	Metastases	4	SAM-L
GSM1608724	GSE65904	Metastases	10	SAM-L
GSM1608725	GSE65904	Metastases	1	SAM-L
GSM1608726	GSE65904	Metastases	2	SAM-L
GSM1608727	GSE65904	Metastases	7	SAM-L
GSM1608728	GSE65904	Metastases	17	SAM-H
GSM1608729	GSE65904	Primary	10	SAM-L
GSM1608730	GSE65904	Metastases	7	SAM-L
GSM1608731	GSE65904	Metastases	6	SAM-L
GSM1608732	GSE65904	Metastases	5	SAM-L
GSM1608733	GSE65904	Metastases	5	SAM-L
GSM1608734	GSE65904	Metastases	6	SAM-L
GSM1608735	GSE65904	Metastases	14	SAM-H
GSM1608736	GSE65904	Metastases	8	SAM-L
GSM1608737	GSE65904	Metastases	13	SAM-L
GSM1608738	GSE65904	Primary	2	SAM-L
GSM1608739	GSE65904	Metastases	6	SAM-L
GSM1608740	GSE65904	Metastases	4	SAM-L
GSM1608741	GSE65904	Primary	2	SAM-L
GSM1608742	GSE65904	Metastases	5	SAM-L
GSM1608743	GSE65904	Metastases	5	SAM-L
GSM1608744	GSE65904	Metastases	12	SAM-L
GSM1608745	GSE65904	Metastases	2	SAM-L
GSM1608746	GSE65904	Metastases	11	SAM-L
GSM1608747	GSE65904	Metastases	5	SAM-L
GSM1608748	GSE65904	Primary	3	SAM-L
GSM1608749	GSE65904	Metastases	9	SAM-L
GSM1608750	GSE65904	Metastases	5	SAM-L
GSM1608751	GSE65904	Metastases	9	SAM-L
GSM1608752	GSE65904	Metastases	4	SAM-L
GSM1608753	GSE65904	Metastases	1	SAM-L
GSM1608754	GSE65904	Metastases	2	SAM-L
GSM1608755	GSE65904	Metastases	3	SAM-L
GSM1608756	GSE65904	Metastases	10	SAM-L
GSM1608757	GSE65904	Metastases	19	SAM-H
GSM1608758	GSE65904	Metastases	2	SAM-L
GSM1608759	GSE65904	Metastases	5	SAM-L
GSM1608760	GSE65904	Unclassified	6	SAM-L
GSM1608761	GSE65904	Metastases	7	SAM-L
GSM1608762	GSE65904	Metastases	16	SAM-H
GSM1608763	GSE65904	Metastases	5	SAM-L
GSM1608764	GSE65904	Metastases	2	SAM-L
GSM1608765	GSE65904	Metastases	9	SAM-L
GSM1608766	GSE65904	Metastases	9	SAM-L
GSM1608767	GSE65904	Metastases	9	SAM-L
GSM1608768	GSE65904	Metastases	3	SAM-L
GSM1608769	GSE65904	Metastases	7	SAM-L
GSM1608770	GSE65904	Metastases	10	SAM-L
GSM1608771	GSE65904	Metastases	9	SAM-L
GSM1608772	GSE65904	Metastases	5	SAM-L
GSM1608773	GSE65904	Metastases	9	SAM-L
GSM1608774	GSE65904	Metastases	9	SAM-L
GSM1608775	GSE65904	Metastases	6	SAM-L
GSM1608776	GSE65904	Unclassified	10	SAM-L
GSM1608777	GSE65904	Metastases	8	SAM-L
GSM1608778	GSE65904	Metastases	5	SAM-L
GSM1608779	GSE65904	Metastases	5	SAM-L
GSM1608780	GSE65904	Metastases	18	SAM-H
GSM1608781	GSE65904	Metastases	4	SAM-L
GSM1608782	GSE65904	Metastases	5	SAM-L
GSM1608783	GSE65904	Metastases	8	SAM-L
GSM1608784	GSE65904	Metastases	5	SAM-L
GSM1608785	GSE65904	Metastases	9	SAM-L
GSM1608786	GSE65904	Metastases	4	SAM-L
GSM1608787	GSE65904	Primary	17	SAM-H
GSM1608788	GSE65904	Metastases	10	SAM-L
GSM1608789	GSE65904	Metastases	14	SAM-H
GSM1608790	GSE65904	Metastases	11	SAM-L
GSM1608791	GSE65904	Metastases	4	SAM-L
GSM1608792	GSE65904	Metastases	6	SAM-L
GSM1608793	GSE65904	Metastases	12	SAM-L
GSM1608794	GSE65904	Metastases	0	SAM-L
GSM1608795	GSE65904	Metastases	5	SAM-L
GSM1608796	GSE65904	Metastases	1	SAM-L
GSM1608797	GSE65904	Unclassified	12	SAM-L
GSM1608798	GSE65904	Metastases	9	SAM-L
GSM1608799	GSE65904	Metastases	5	SAM-L
GSM1608800	GSE65904	Metastases	9	SAM-L
GSM1608801	GSE65904	Metastases	6	SAM-L
GSM1608802	GSE65904	Metastases	3	SAM-L
GSM1608803	GSE65904	Metastases	10	SAM-L
GSM1608804	GSE65904	Metastases	8	SAM-L
GSM1608805	GSE65904	Metastases	6	SAM-L
GSM1608806	GSE65904	Metastases	9	SAM-L

## Sheet: Data S6
scRNA-Seq analysis result with cell type information result for Tirosh et al
Sample ID	SAM score	SAM group	Cell type (Tirosh et al)	n_genes	n_genes_by_counts	total_counts	total_counts_mt	pct_counts_mt	leiden_temp	leiden
Malignant	201	SAM_L	Malignant	6746	6743	99977.4	2326.25	2.32677	0	0
Malignant.1	204	SAM_L	Malignant	7307	7301	99973.1	3824.68	3.82571	0	0
Malignant.2	224	SAM_L	Malignant	5618	5615	99985.3	4309.43	4.31006	1	0
Malignant.3	253	SAM_H	Malignant	5498	5488	99959.5	3919.25	3.92084	2	0
Malignant.4	234	SAM_H	Malignant	6089	6087	99991.2	1035.47	1.03556	1	0
Malignant.5	246	SAM_H	Malignant	5715	5712	99995.8	5367.82	5.36804	3	0
Malignant.6	208	SAM_L	Malignant	6993	6992	99998.4	4341.63	4.3417	0	0
Malignant.7	211	SAM_L	Malignant	5913	5913	100000	1945.69	1.94569	1	0
Malignant.8	245	SAM_H	Malignant	7341	7340	99999.5	1636.93	1.63694	4	0
Malignant.9	289	SAM_H	Malignant	5152	5152	100000	2443.98	2.44398	3	0
Malignant.10	227	SAM_L	Malignant	5574	5572	99983.4	2393.25	2.39365	5	0
Malignant.11	223	SAM_L	Malignant	6394	6393	99989.3	1984.33	1.98454	3	0
Malignant.12	283	SAM_H	Malignant	4695	4694	99981.8	4337.42	4.33821	3	0
Malignant.13	248	SAM_H	Malignant	3686	3686	99996	4095.67	4.09584	3	0
Malignant.14	180	SAM_L	Malignant	8665	8662	99985.1	4422.94	4.4236	0	0
Malignant.15	212	SAM_L	Malignant	6838	6836	99994.2	2845.97	2.84614	1	0
Malignant.16	228	SAM_L	Malignant	6283	6282	100000	2580.34	2.58034	5	0
Malignant.17	224	SAM_L	Malignant	6021	6020	99986.4	997.592	0.997729	6	0
Malignant.18	220	SAM_L	Malignant	6940	6937	99992.4	5263.73	5.26414	0	0
Malignant.19	290	SAM_H	Malignant	2018	2018	99995	6835.09	6.83544	3	0
Malignant.20	233	SAM_H	Malignant	5723	5723	99997.5	2596.23	2.59629	5	0
Malignant.21	191	SAM_L	Malignant	7097	7094	99986.4	3679.86	3.68037	0	0
Malignant.22	275	SAM_H	Malignant	3520	3520	100001	3845.95	3.84593	3	0
Malignant.23	245	SAM_H	Malignant	6426	6425	99993.1	6206.33	6.20676	4	0
Malignant.24	254	SAM_H	Malignant	6223	6220	99993.2	2676.24	2.67642	6	0
Malignant.25	241	SAM_H	Malignant	4910	4909	99998.7	1087.7	1.08772	3	0
Malignant.26	244	SAM_H	Malignant	5217	5213	99985	2943.01	2.94345	5	0
Malignant.27	202	SAM_L	Malignant	7471	7464	99985.7	5579	5.5798	2	0
Malignant.28	237	SAM_H	Malignant	4401	4401	100001	3263.13	3.26311	3	0
Malignant.29	225	SAM_L	Malignant	5503	5501	99992.7	5679.12	5.67953	5	0
Malignant.30	231	SAM_L	Malignant	6145	6144	99996.7	1430.64	1.43069	6	0
Malignant.31	228	SAM_L	Malignant	5831	5829	99991.8	4361.7	4.36206	7	0
Malignant.32	258	SAM_H	Malignant	6277	6273	99986	5576.93	5.57771	2	0
Malignant.33	264	SAM_H	Malignant	3282	3282	100000	1173.15	1.17315	5	0
Malignant.34	212	SAM_L	Malignant	5909	5906	99991.1	3187.23	3.18751	4	0
Malignant.35	222	SAM_L	Malignant	5214	5214	100000	2643.28	2.64326	3	0
Malignant.36	282	SAM_H	Malignant	4020	4019	100000	3561.7	3.5617	5	0
Malignant.37	211	SAM_L	Malignant	6570	6568	99996.9	4493.13	4.49327	2	0
Malignant.38	223	SAM_L	Malignant	4870	4869	99995.3	4370.8	4.37101	6	0
Malignant.39	241	SAM_H	Malignant	4600	4600	100000	6140.88	6.14088	8	0
Malignant.40	215	SAM_L	Malignant	7982	7981	99999.8	5424.48	5.42449	6	0
Malignant.41	279	SAM_H	Malignant	3620	3620	99999	18098.5	18.0987	9	0
Malignant.42	210	SAM_L	Malignant	7489	7487	99998.9	4629.37	4.62942	1	0
Malignant.43	212	SAM_L	Malignant	6848	6848	100002	7812.82	7.81267	6	0
Malignant.44	207	SAM_L	Malignant	6953	6951	99997	4983.59	4.98374	6	0
Malignant.45	202	SAM_L	Malignant	6972	6971	99999.5	9444.69	9.44473	7	0
Malignant.46	198	SAM_L	Malignant	6364	6364	99997.4	14210.7	14.2111	10	0
Malignant.47	200	SAM_L	Malignant	7572	7570	99997.5	8339.72	8.33993	1	0
Malignant.48	159	SAM_L	Malignant	8836	8832	99981.9	18951.9	18.9553	11	0
Malignant.49	167	SAM_L	Malignant	8473	8468	99982.4	14373.6	14.3761	4	0
Malignant.50	171	SAM_L	Malignant	9250	9247	99994.9	12631.3	12.632	0	0
Malignant.51	215	SAM_L	Malignant	8384	8382	99999.4	16760.3	16.7604	11	0
Malignant.52	193	SAM_L	Malignant	7613	7612	99996.4	11316.8	11.3172	2	0
Malignant.53	169	SAM_L	Malignant	7986	7984	99994	15039.2	15.0401	11	0
Malignant.54	200	SAM_L	Malignant	8123	8117	99989.9	3514.24	3.51459	5	0
Malignant.55	163	SAM_L	Malignant	8368	8368	99998.4	18649	18.6493	8	0
Malignant.56	228	SAM_L	Malignant	7116	7114	99994.4	8023.74	8.02418	3	0
Malignant.57	180	SAM_L	Malignant	7700	7699	99997.9	8211.69	8.21187	12	0
Malignant.58	178	SAM_L	Malignant	7863	7862	99999.6	21189.3	21.1894	13	0
Malignant.59	177	SAM_L	Malignant	8612	8609	99993.7	21257.2	21.2585	11	0
Malignant.60	182	SAM_L	Malignant	8482	8481	100003	18099.6	18.0991	4	0
Malignant.61	219	SAM_L	Malignant	7624	7623	99994.4	14767.4	14.7682	14	0
Malignant.62	220	SAM_L	Malignant	7586	7581	99983.8	9837.66	9.83925	12	0
Malignant.63	206	SAM_L	Malignant	7774	7772	99996.2	2917.65	2.91777	0	0
Malignant.64	203	SAM_L	Malignant	5797	5796	99999.6	19882.6	19.8827	15	0
Malignant.65	178	SAM_L	Malignant	8289	8287	99994.7	14337.8	14.3386	4	0
Malignant.66	246	SAM_H	Malignant	5734	5734	99997.2	34196.9	34.1979	9	0
Malignant.67	196	SAM_L	Malignant	7411	7408	99995.6	20161.3	20.1622	15	0
Malignant.68	260	SAM_H	Malignant	4048	4047	99976.7	4815.98	4.8171	16	0
Malignant.69	216	SAM_L	Malignant	5766	5766	99999.9	8058.97	8.05898	0	0
Malignant.70	260	SAM_H	Malignant	5266	5264	99991.7	14417.5	14.4187	13	0
Malignant.71	279	SAM_H	Malignant	4929	4928	99989.3	11564.4	11.5656	4	0
Malignant.72	263	SAM_H	Malignant	4676	4676	100000	13683	13.6829	14	0
Malignant.73	214	SAM_L	Malignant	5422	5421	99995.3	4487.36	4.48757	4	0
Malignant.74	276	SAM_H	Malignant	2804	2804	99998.8	12835.6	12.8357	3	0
Malignant.75	191	SAM_L	Malignant	8095	8093	99996.4	9909.94	9.91029	12	0
Malignant.76	272	SAM_H	Malignant	5190	5190	100001	7427.46	7.42742	5	0
Malignant.77	171	SAM_L	Malignant	8252	8250	99992.7	11071.8	11.0727	2	0
Malignant.78	188	SAM_L	Malignant	7524	7523	99995.8	13944.1	13.9447	14	0
Malignant.79	185	SAM_L	Malignant	7453	7451	99997.8	8816.79	8.81699	7	0
Malignant.80	200	SAM_L	Malignant	7821	7818	99994	11371.9	11.3726	13	0
Malignant.81	190	SAM_L	Malignant	7840	7839	99992.8	8755.67	8.7563	4	0
Malignant.82	156	SAM_L	Malignant	8808	8804	99993.4	13621.7	13.6227	13	0
Malignant.83	175	SAM_L	Malignant	7886	7885	100001	14754.3	14.7542	12	0
Malignant.84	187	SAM_L	Malignant	7731	7728	99945.8	11893.5	11.9	4	0
Malignant.85	201	SAM_L	Malignant	6899	6895	99989.7	8827.38	8.82829	6	0
Malignant.86	197	SAM_L	Malignant	7637	7637	100001	17220.1	17.2199	14	0
Malignant.87	190	SAM_L	Malignant	7410	7409	99989.4	15258.6	15.2603	11	0
Malignant.88	169	SAM_L	Malignant	8234	8233	99991.5	9565.62	9.56644	0	0
Malignant.89	145	SAM_L	Malignant	8441	8421	99947.3	11652.9	11.659	17	0
Malignant.90	185	SAM_L	Malignant	8567	8554	99872.4	18366.6	18.3901	11	0
Malignant.91	199	SAM_L	Malignant	8533	8520	99708.2	22401.7	22.4673	4	0
Malignant.92	197	SAM_L	Malignant	7337	7333	99907.9	9987.85	9.99706	2	0
Malignant.93	180	SAM_L	Malignant	8433	8421	99889.6	24905.6	24.9331	11	0
Malignant.94	184	SAM_L	Malignant	7743	7733	99919.4	22072.6	22.0905	9	0
Malignant.95	164	SAM_L	Malignant	9075	9066	99803.1	25797.5	25.8484	13	0
Malignant.96	172	SAM_L	Malignant	8882	8866	99879.3	21077.6	21.103	13	0
Malignant.97	206	SAM_L	Malignant	7361	7360	99958.3	25659.7	25.6704	9	0
Malignant.98	217	SAM_L	Malignant	7729	7723	99944	19125.5	19.1362	4	0
Malignant.99	194	SAM_L	Malignant	7548	7543	99903.5	23363.3	23.3858	15	0
Malignant.100	168	SAM_L	Malignant	8712	8705	99947.9	12159.9	12.1663	14	0
Malignant.101	189	SAM_L	Malignant	8070	8060	99838.4	17514.9	17.5432	14	0
Malignant.102	237	SAM_H	Malignant	6509	6505	99991.6	18913.5	18.9151	13	0
Malignant.103	232	SAM_H	Malignant	6256	6249	99891.2	10401.8	10.4131	10	0
Malignant.104	224	SAM_L	Malignant	6257	6255	99988.9	18668.8	18.6709	8	0
Malignant.105	228	SAM_L	Malignant	7105	7101	99967.9	26152.4	26.1608	9	0
Malignant.106	190	SAM_L	Malignant	7894	7886	99935.3	16324.5	16.3351	4	0
Malignant.107	247	SAM_H	Malignant	5421	5417	99862.6	3451.45	3.4562	1	0
Malignant.108	197	SAM_L	Malignant	7061	7056	99964	26239.4	26.2489	13	0
Malignant.109	188	SAM_L	Malignant	7329	7327	99915.2	16716.1	16.7303	4	0
Malignant.110	188	SAM_L	Malignant	7423	7409	99867.1	11143.8	11.1586	10	0
Malignant.111	166	SAM_L	Malignant	9053	9044	99956.3	33827.9	33.8427	4	0
Malignant.112	184	SAM_L	Malignant	8367	8357	99902	20051.3	20.071	15	0
Malignant.113	221	SAM_L	Malignant	7889	7878	99829.8	16795.6	16.8242	9	0
Malignant.114	196	SAM_L	Malignant	6794	6791	99921.8	17453.4	17.467	13	0
Malignant.115	208	SAM_L	Malignant	7828	7802	99918.6	18277.3	18.2922	16	0
Malignant.116	180	SAM_L	Malignant	8990	8977	99883	16753.8	16.7734	4	0
Malignant.117	176	SAM_L	Malignant	9108	9097	99863.9	22502	22.5327	13	0
Malignant.118	199	SAM_L	Malignant	7715	7713	99953.6	31884.2	31.899	9	0
Malignant.119	234	SAM_H	Malignant	7435	7426	99921.5	11927.8	11.9372	16	0
Malignant.120	223	SAM_L	Malignant	5730	5720	99952.4	9148.2	9.15255	3	0
Malignant.121	211	SAM_L	Malignant	6666	6661	99941.7	2544.5	2.54599	1	0
Malignant.122	185	SAM_L	Malignant	8592	8585	99933.4	15824.8	15.8353	4	0
Malignant.123	200	SAM_L	Malignant	7666	7655	99817.2	18386.4	18.42	15	0
Malignant.124	153	SAM_L	Malignant	9808	9796	99894.8	24343.3	24.3689	9	0
Malignant.125	263	SAM_H	Malignant	4954	4948	99959.6	1337.97	1.33851	18	1
Malignant.126	262	SAM_H	Malignant	4350	4349	100002	38509.4	38.5086	19	1
Malignant.127	265	SAM_H	Malignant	5939	5935	99997.8	39436.8	39.4377	19	1
Malignant.128	198	SAM_L	Malignant	7130	7122	99990.1	11383.1	11.3843	20	1
Malignant.129	186	SAM_L	Malignant	6862	6861	100001	29134.7	29.1343	21	1
Malignant.130	237	SAM_H	Malignant	5586	5585	99988.1	35738.6	35.7428	19	1
Malignant.131	269	SAM_H	Malignant	5774	5771	99986.8	29773.2	29.7772	22	1
Malignant.132	205	SAM_L	Malignant	7350	7344	99985.3	34761.1	34.7662	19	1
Malignant.133	256	SAM_H	Malignant	4557	4557	99997.6	20953.9	20.9544	22	1
Malignant.135	278	SAM_H	Malignant	5700	5700	99998.3	15182.8	15.1831	23	1
Malignant.136	199	SAM_L	Malignant	6678	6677	100003	28516.3	28.5155	22	1
Malignant.137	219	SAM_L	Malignant	6466	6464	99986.1	20249.2	20.252	24	1
Malignant.138	223	SAM_L	Malignant	6332	6329	99963.3	19258.9	19.266	25	1
Malignant.139	260	SAM_H	Malignant	4203	4203	100003	18544.3	18.5437	26	1
Malignant.140	257	SAM_H	Malignant	3836	3833	99896.5	22179.4	22.2024	22	1
Malignant.141	198	SAM_L	Malignant	6686	6684	99977.7	27321.9	27.328	21	1
Malignant.142	236	SAM_H	Malignant	5697	5696	100001	19113.5	19.1134	24	1
Malignant.143	166	SAM_L	Malignant	7345	7340	99946.8	28910.8	28.9262	27	1
Malignant.144	259	SAM_H	Malignant	3758	3747	99938.8	23164.9	23.1791	22	1
Malignant.145	193	SAM_L	Malignant	5650	5650	99998.3	25797.9	25.7984	21	1
Malignant.146	201	SAM_L	Malignant	7930	7923	99991.9	26801.3	26.8035	21	1
Malignant.147	251	SAM_H	Malignant	5089	5089	99997.1	36673.5	36.6746	19	1
Malignant.148	154	SAM_L	Malignant	7558	7508	99778.8	4772.49	4.78307	28	1
Malignant.149	205	SAM_L	Malignant	7103	7102	100002	29680	29.6795	19	1
Malignant.150	218	SAM_L	Malignant	6471	6467	99971.4	25737.1	25.7445	22	1
Malignant.151	210	SAM_L	Malignant	7284	7282	100007	33957.9	33.9554	27	1
Malignant.152	225	SAM_L	Malignant	4930	4924	99995.2	17097.2	17.0981	29	1
Malignant.153	197	SAM_L	Malignant	7636	7630	99989.4	23251.1	23.2535	24	1
Malignant.154	236	SAM_H	Malignant	7450	7447	99984.8	28709.9	28.7142	27	1
Malignant.155	233	SAM_H	Malignant	6010	6007	99981	22944	22.9483	25	1
Malignant.156	211	SAM_L	Malignant	6927	6923	99989.5	2256.51	2.25675	28	1
Malignant.157	251	SAM_H	Malignant	3891	3890	99992.4	31477.7	31.4801	19	1
Malignant.158	236	SAM_H	Malignant	5821	5821	99996.3	23702.5	23.7034	22	1
Malignant.159	233	SAM_H	Malignant	4148	4148	99999	29052.6	29.0529	22	1
Malignant.160	209	SAM_L	Malignant	6003	6001	99985.4	32279.7	32.2844	21	1
Malignant.161	222	SAM_L	Malignant	5584	5580	99978.2	19142	19.1462	24	1
Malignant.162	216	SAM_L	Malignant	6688	6685	99996.3	33529.1	33.5304	27	1
Malignant.163	261	SAM_H	Malignant	5104	5102	99955.9	28096.6	28.109	19	1
Malignant.164	200	SAM_L	Malignant	6826	6822	99988.3	23050.5	23.0532	21	1
Malignant.165	200	SAM_L	Malignant	7379	7374	99995.4	29769.5	29.7709	27	1
Malignant.166	223	SAM_L	Malignant	7826	7825	99994.1	29692.4	29.6942	30	1
Malignant.167	240	SAM_H	Malignant	6229	6229	99998.4	26329.9	26.3304	21	1
Malignant.168	258	SAM_H	Malignant	5247	5246	99995.7	15698.2	15.6989	29	1
Malignant.169	204	SAM_L	Malignant	7092	7090	99990.7	31209.7	31.2126	30	1
Malignant.170	209	SAM_L	Malignant	5851	5848	99986.8	17009.5	17.0117	23	1
Malignant.171	243	SAM_H	Malignant	3650	3649	99875.1	19349.6	19.3738	23	1
Malignant.172	243	SAM_H	Malignant	6467	6466	99999.4	3651.35	3.65137	28	1
Malignant.173	226	SAM_L	Malignant	4067	4064	99998.5	31588.6	31.5891	19	1
Malignant.174	207	SAM_L	Malignant	6480	6479	99991.8	21397.6	21.3994	31	1
Malignant.175	258	SAM_H	Malignant	5300	5297	99987.1	34732.5	34.737	27	1
Malignant.176	202	SAM_L	Malignant	6185	6184	100001	17062.3	17.0622	23	1
Malignant.177	215	SAM_L	Malignant	6897	6894	99996.4	33575.9	33.5772	19	1
Malignant.178	236	SAM_H	Malignant	5482	5472	99906.9	50925.5	50.973	32	1
Malignant.179	185	SAM_L	Malignant	7256	7243	99968.4	15049.9	15.0546	25	1
Malignant.180	222	SAM_L	Malignant	6311	6308	99994.2	18693.4	18.6944	31	1
Malignant.181	232	SAM_H	Malignant	7046	7045	99999.9	19179.7	19.1797	33	1
Malignant.182	193	SAM_L	Malignant	6655	6632	99923.5	10828.3	10.8366	20	1
Malignant.183	230	SAM_L	Malignant	7141	7138	99999.9	17505.5	17.5055	33	1
Malignant.184	248	SAM_H	Malignant	6129	6125	99991.9	2911.61	2.91184	18	1
Malignant.185	233	SAM_H	Malignant	6438	6438	99999.2	8308.42	8.30848	18	1
Malignant.186	271	SAM_H	Malignant	5679	5677	99976.8	11356.1	11.3588	20	1
Malignant.187	234	SAM_H	Malignant	5794	5792	99997.1	13189.2	13.1896	29	1
Malignant.188	220	SAM_L	Malignant	5803	5795	99980.6	12877.8	12.8803	20	1
Malignant.189	262	SAM_H	Malignant	3764	3762	99902.9	2319.13	2.32138	28	1
Malignant.190	218	SAM_L	Malignant	6987	6986	99993.3	15431.8	15.4328	29	1
Malignant.191	247	SAM_H	Malignant	5653	5650	99992.4	6076.15	6.07661	20	1
Malignant.192	206	SAM_L	Malignant	6827	6822	99986	13176.2	13.178	33	1
Malignant.193	222	SAM_L	Malignant	7308	7306	99993.9	14155.8	14.1566	29	1
Malignant.194	233	SAM_H	Malignant	5374	5371	99958.9	50001	50.0216	32	1
Malignant.195	236	SAM_H	Malignant	5023	5019	99982.7	8458.6	8.46006	18	1
Malignant.196	246	SAM_H	Malignant	4455	4452	99946.4	51458.7	51.4863	32	1
Malignant.197	239	SAM_H	Malignant	4637	4632	99853.3	13785.1	13.8053	23	1
Malignant.198	220	SAM_L	Malignant	4693	4690	99980.9	6698	6.69928	18	1
Malignant.199	213	SAM_L	Malignant	7570	7564	99989.5	1792.91	1.79309	28	1
Malignant.200	246	SAM_H	Malignant	5865	5864	99996.7	6343.85	6.34406	28	1
Malignant.201	199	SAM_L	Malignant	6218	6217	100001	13746	13.7458	23	1
Malignant.202	187	SAM_L	Malignant	8086	8081	99983.3	16480.3	16.4831	29	1
Malignant.203	225	SAM_L	Malignant	6612	6607	99990.4	17128.3	17.13	33	1
Malignant.204	223	SAM_L	Malignant	5607	5607	100003	4209.99	4.20987	18	1
Malignant.205	203	SAM_L	Malignant	7839	7833	99992.7	20370.7	20.3722	31	1
Malignant.206	235	SAM_H	Malignant	6562	6562	99999.8	10434.1	10.4341	28	1
Malignant.207	209	SAM_L	Malignant	6936	6934	99996.6	10011.2	10.0115	20	1
Malignant.208	226	SAM_L	Malignant	6126	6125	99991	12538.8	12.5399	25	1
Malignant.209	192	SAM_L	Malignant	7261	7256	99983.7	13947.8	13.95	33	1
Malignant.210	268	SAM_H	Malignant	6106	6106	100000	4189.59	4.18957	28	1
Malignant.211	209	SAM_L	Malignant	6780	6775	99993.3	15496.9	15.4979	25	1
Malignant.212	219	SAM_L	Malignant	6644	6637	99922.2	10739.1	10.7475	25	1
Malignant.213	243	SAM_H	Malignant	5579	5579	99986.8	10721.4	10.7228	23	1
Malignant.214	258	SAM_H	Malignant	4164	4164	99992	35665.7	35.6685	19	1
Malignant.215	278	SAM_H	Malignant	4734	4731	99996.8	11450.3	11.4507	34	1
Malignant.216	282	SAM_H	Malignant	4892	4891	99999.5	10574.4	10.5744	18	1
Malignant.217	272	SAM_H	Malignant	6010	6008	99996.1	6802.48	6.80275	20	1
Malignant.218	226	SAM_L	Malignant	6373	6371	99992.2	18345.6	18.347	33	1
Malignant.219	248	SAM_H	Malignant	5455	5454	99996.6	4769.9	4.77006	18	1
Malignant.220	209	SAM_L	Malignant	7690	7687	99999.8	7508.48	7.50849	28	1
Malignant.221	260	SAM_H	Malignant	4708	4707	99992.6	22447.7	22.4494	24	1
Malignant.222	254	SAM_H	Malignant	6329	6325	99985.2	11071.9	11.0735	25	1
Malignant.223	236	SAM_H	Malignant	5338	5338	99999	14409.1	14.4093	34	1
Malignant.224	257	SAM_H	Malignant	4793	4793	99999.4	14760.1	14.7602	25	1
Malignant.225	207	SAM_L	Malignant	6658	6653	99998.5	10418.2	10.4184	25	1
Malignant.226	239	SAM_H	Malignant	5682	5679	99968.4	22968.9	22.9762	24	1
Malignant.227	231	SAM_L	Malignant	3901	3898	99920.7	4163.55	4.16685	18	1
Malignant.228	263	SAM_H	Malignant	5949	5947	99999.7	12241.4	12.2414	34	1
Malignant.229	202	SAM_L	Malignant	6729	6726	99987.1	24098.6	24.1017	22	1
Malignant.230	197	SAM_L	Malignant	7147	7146	99997.2	26798.6	26.7993	30	1
Malignant.231	212	SAM_L	Malignant	6936	6935	99993.4	17441.7	17.4428	25	1
Malignant.232	239	SAM_H	Malignant	5335	5332	99991.5	1823.23	1.82338	28	1
Malignant.233	255	SAM_H	Malignant	5229	5227	99977.9	13138.3	13.1412	23	1
Malignant.234	233	SAM_H	Malignant	6785	6784	99993.7	21891.3	21.8927	30	1
Malignant.235	201	SAM_L	Malignant	7501	7497	99986.6	20338.2	20.3409	33	1
Malignant.236	232	SAM_H	Malignant	6216	6210	99992.7	22795.1	22.7968	31	1
Malignant.237	190	SAM_L	Malignant	9340	9332	99991.9	8228.61	8.22928	23	1
Malignant.238	199	SAM_L	Malignant	7433	7426	99956.4	5290.35	5.29266	26	1
Malignant.239	176	SAM_L	Malignant	8226	8220	99905.2	13024.6	13.037	35	2
Malignant.240	207	SAM_L	Malignant	8176	8167	99993.1	12530.9	12.5318	33	1
Malignant.241	195	SAM_L	Malignant	7233	7223	99972.3	13896.1	13.9	36	2
Endothelial cells	250	SAM_H	Endothelial cells	4642	4636	99959.5	4580.36	4.58222	37	3
Endothelial cells.1	246	SAM_H	Endothelial cells	3951	3949	99948.3	5857.64	5.86067	37	3
Endothelial cells.2	233	SAM_H	Endothelial cells	4347	4344	99969.5	6122.31	6.12418	37	3
Endothelial cells.3	222	SAM_L	Endothelial cells	4164	4157	99902.4	6740.92	6.74751	37	3
Endothelial cells.4	251	SAM_H	Endothelial cells	3901	3897	99956.1	6968.3	6.97136	37	3
Endothelial cells.5	253	SAM_H	Endothelial cells	4290	4285	99933.8	4683.35	4.68645	37	3
Endothelial cells.6	253	SAM_H	Endothelial cells	4247	4243	99899.7	3735.99	3.73974	37	3
Endothelial cells.7	226	SAM_L	Endothelial cells	5124	5114	97995.1	26288.9	26.8268	19	1
Endothelial cells.8	241	SAM_H	Endothelial cells	6215	6210	99988.8	10859.9	10.8611	37	3
Endothelial cells.9	278	SAM_H	Endothelial cells	3263	3263	99998	13926.7	13.927	38	3
Endothelial cells.10	244	SAM_H	Endothelial cells	4699	4695	99706.9	13693.6	13.7339	38	3
Endothelial cells.11	282	SAM_H	Endothelial cells	4231	4230	99989.4	9004.14	9.0051	38	3
Endothelial cells.12	219	SAM_L	Endothelial cells	5743	5739	99950.1	7515.49	7.51925	38	3
Endothelial cells.13	234	SAM_H	Endothelial cells	5976	5972	99989.8	8385.74	8.3866	38	3
Endothelial cells.14	262	SAM_H	Endothelial cells	3780	3777	99958.7	16619	16.6259	37	3
Endothelial cells.15	281	SAM_H	Endothelial cells	2972	2972	99999	6535.23	6.53529	38	3
Endothelial cells.16	260	SAM_H	Endothelial cells	3086	3081	99950.2	20993.2	21.0037	37	3
Endothelial cells.17	252	SAM_H	Endothelial cells	4670	4669	99986.4	19960.3	19.963	37	3
Endothelial cells.18	293	SAM_H	Endothelial cells	3455	3453	99945.3	16253.3	16.2622	37	3
Endothelial cells.19	262	SAM_H	Endothelial cells	5140	5135	99931.1	14433.9	14.4438	38	3
Endothelial cells.20	242	SAM_H	Endothelial cells	5372	5369	99860	13354.3	13.373	38	3
Endothelial cells.21	229	SAM_L	Endothelial cells	5136	5129	99770.5	15881.2	15.9177	37	3
Endothelial cells.22	274	SAM_H	Endothelial cells	4118	4110	99811.4	25382.6	25.4306	37	3
Endothelial cells.23	257	SAM_H	Endothelial cells	3816	3812	99781.4	13979.1	14.0097	38	3
Endothelial cells.24	280	SAM_H	Endothelial cells	3344	3340	99563	17367.5	17.4437	37	3
Endothelial cells.25	258	SAM_H	Endothelial cells	5111	5105	99975.3	18819.7	18.8244	38	3
Endothelial cells.26	238	SAM_H	Endothelial cells	5190	5189	99992.5	15489.5	15.4906	38	3
Endothelial cells.27	249	SAM_H	Endothelial cells	4578	4560	99664.3	40178.1	40.3134	37	3
Endothelial cells.28	193	SAM_L	Endothelial cells	6418	6409	99654.8	28574.3	28.6732	37	3
CAF	223	SAM_L	CAF	7594	7585	99939.5	8829.67	8.83501	39	4
CAF.1	203	SAM_L	CAF	7835	7829	99974.5	6089.79	6.09134	39	4
CAF.2	191	SAM_L	CAF	8196	8194	99994.7	10466.3	10.4669	40	4
CAF.3	190	SAM_L	CAF	8167	8155	99938.5	7235.26	7.23971	39	4
CAF.4	187	SAM_L	CAF	7929	7920	99970.9	7479.98	7.48216	40	4
CAF.5	195	SAM_L	CAF	8776	8772	99992.7	8561.6	8.56222	39	4
CAF.6	151	SAM_L	CAF	8424	8418	99982	6433.49	6.43465	40	4
CAF.7	248	SAM_H	CAF	5562	5556	99974.6	8473.29	8.47544	39	4
CAF.8	255	SAM_H	CAF	3535	3535	100001	5825.75	5.82571	40	4
CAF.9	167	SAM_L	CAF	9080	9071	99956.2	9279.01	9.28307	40	4
CAF.10	136	SAM_L	CAF	9577	9568	99987.5	8131.73	8.13275	39	4
CAF.11	207	SAM_L	CAF	8541	8524	99963	11673.6	11.6779	39	4
CAF.12	176	SAM_L	CAF	8901	8897	99996.3	9218.42	9.21876	40	4
CAF.13	197	SAM_L	CAF	7958	7949	99979.4	9939.98	9.94203	39	4
CAF.14	175	SAM_L	CAF	8978	8967	99967.5	13710.2	13.7146	39	4
CAF.15	281	SAM_H	CAF	3061	3058	99964.2	15603.2	15.6088	40	4
CAF.16	153	SAM_L	CAF	9217	9208	99976	6274.52	6.27602	40	4
CAF.17	274	SAM_H	CAF	3418	3417	99970.5	10251.3	10.2544	39	4
CAF.18	262	SAM_H	CAF	3834	3832	99997.8	1901.36	1.9014	41	4
CAF.19	279	SAM_H	CAF	2848	2847	99990.4	9935.64	9.93659	41	4
CAF.20	218	SAM_L	CAF	5986	5980	99980.8	6159.59	6.16077	41	4
CAF.21	269	SAM_H	CAF	3885	3882	99978	19624.1	19.6284	41	4
CAF.22	247	SAM_H	CAF	5378	5364	99260.5	23801.4	23.9787	41	4
CAF.23	211	SAM_L	CAF	7149	7133	99888.8	6828.15	6.83575	41	4
CAF.24	154	SAM_L	CAF	8317	8301	99935.7	8399.78	8.40518	41	4
T cells CD8	264	SAM_H	T cells CD8	3071	3070	99998	6445.02	6.44515	42	5
T cells CD8.1	200	SAM_L	T cells CD8	4827	4820	99880.9	10763.9	10.7768	43	5
T cells CD8.2	248	SAM_H	T cells CD8	2945	2943	99961.4	5266.45	5.26848	44	5
T cells CD8.3	269	SAM_H	T cells CD8	2685	2683	99981.4	8428.07	8.42964	44	5
T cells CD8.4	107	SAM_L	T cells CD8	10293	10263	99925.2	9814.52	9.82186	45	5
T cells CD8.5	269	SAM_H	T cells CD8	3383	3380	99995.6	7593.92	7.59425	46	5
T cells CD8.6	219	SAM_L	T cells CD8	4405	4396	99931.7	9900.29	9.90705	46	5
T cells CD8.7	232	SAM_H	T cells CD8	4028	4027	99996.7	12374.2	12.3746	47	5
T cells CD8.8	204	SAM_L	T cells CD8	5011	5007	99980.7	9403.31	9.40512	48	5
T cells CD8.9	265	SAM_H	T cells CD8	2590	2588	99980.2	9028.3	9.03008	49	5
T cells CD8.10	204	SAM_L	T cells CD8	5899	5891	99974.5	8341.99	8.34412	47	5
T cells CD8.11	224	SAM_L	T cells CD8	4460	4458	99983.9	8881.02	8.88245	44	5
T cells CD8.12	211	SAM_L	T cells CD8	4558	4553	99939.7	8845.11	8.85045	50	5
T cells CD8.13	260	SAM_H	T cells CD8	3727	3726	99974.3	9502.56	9.50501	51	5
T cells CD8.14	261	SAM_H	T cells CD8	3040	3035	99972.6	9749.82	9.75249	48	5
T cells CD8.15	217	SAM_L	T cells CD8	5113	5109	99981.3	7958.92	7.96041	48	5
T cells CD8.16	209	SAM_L	T cells CD8	4727	4721	99972.4	8685.95	8.68836	48	5
T cells CD8.17	255	SAM_H	T cells CD8	3641	3639	99969.1	7869.82	7.87225	50	5
T cells CD8.18	225	SAM_L	T cells CD8	5110	5093	99884.2	7263.89	7.27231	52	5
T cells CD8.19	264	SAM_H	T cells CD8	4430	4425	99952.1	8983.28	8.98759	47	5
T cells CD8.20	240	SAM_H	T cells CD8	4442	4437	99946.9	8139.05	8.14338	50	5
T cells CD8.21	247	SAM_H	T cells CD8	3482	3477	99966.4	6823.98	6.82627	53	5
T cells CD8.22	230	SAM_L	T cells CD8	4141	4137	99943.6	11881.7	11.8884	54	5
T cells CD8.23	266	SAM_H	T cells CD8	3394	3392	99993.5	7593.21	7.59371	52	5
T cells CD8.24	253	SAM_H	T cells CD8	2966	2961	99883.8	5109.71	5.11565	55	5
T cells CD8.25	261	SAM_H	T cells CD8	3255	3252	99975.8	9094.98	9.09718	51	5
T cells CD8.26	258	SAM_H	T cells CD8	3345	3345	100002	8071.69	8.0715	46	5
T cells CD8.27	158	SAM_L	T cells CD8	8327	8314	99951.2	7355.58	7.35917	45	5
T cells CD8.28	260	SAM_H	T cells CD8	3120	3107	99533.4	18671.6	18.7592	56	5
T cells CD8.29	232	SAM_H	T cells CD8	4463	4455	99935.2	12420.3	12.4283	46	5
T cells CD8.30	227	SAM_L	T cells CD8	4195	4188	99953.2	19951.3	19.9607	57	5
T cells CD8.31	230	SAM_L	T cells CD8	3995	3993	99989.5	13119.8	13.1212	58	5
T cells CD8.32	217	SAM_L	T cells CD8	4921	4919	99976.8	5465.6	5.46687	47	5
T cells CD8.33	224	SAM_L	T cells CD8	3578	3569	99951.8	15473.7	15.4812	57	5
T cells CD8.34	218	SAM_L	T cells CD8	5247	5244	99961.3	9745.65	9.74943	59	5
T cells CD8.35	190	SAM_L	T cells CD8	4846	4843	99953.7	15293.2	15.3003	50	5
T cells CD8.36	235	SAM_H	T cells CD8	3147	3146	99993.8	6983.61	6.98404	50	5
T cells CD8.37	199	SAM_L	T cells CD8	6048	6040	99929.5	11955.5	11.9639	47	5
T cells CD8.38	265	SAM_H	T cells CD8	2204	2203	99914.3	5502.77	5.50749	60	5
T cells CD8.39	229	SAM_L	T cells CD8	4023	4018	99935.1	10866.6	10.8737	51	5
T cells CD8.40	206	SAM_L	T cells CD8	4280	4278	99999.9	12243.4	12.2434	54	5
T cells CD8.41	227	SAM_L	T cells CD8	4100	4092	99835.4	16533.2	16.5605	61	5
T cells CD8.42	221	SAM_L	T cells CD8	5124	5120	99979.4	8912.58	8.91441	46	5
T cells CD8.43	220	SAM_L	T cells CD8	5432	5430	99989.8	13520.9	13.5222	50	5
T cells CD8.44	251	SAM_H	T cells CD8	3572	3571	99996.4	12202	12.2024	61	5
T cells CD8.45	235	SAM_H	T cells CD8	3604	3602	99989.7	7215.57	7.21632	62	5
T cells CD8.46	247	SAM_H	T cells CD8	3091	3090	99994.5	19400.1	19.4012	54	5
T cells CD8.47	242	SAM_H	T cells CD8	3858	3856	99955.8	5887.53	5.89013	50	5
T cells CD8.48	239	SAM_H	T cells CD8	3197	3196	99993	6788.81	6.78929	52	5
T cells CD8.49	274	SAM_H	T cells CD8	2858	2857	99992.8	6340.33	6.34079	52	5
T cells CD8.50	232	SAM_H	T cells CD8	2830	2829	100004	26520.4	26.5195	54	5
T cells CD8.51	267	SAM_H	T cells CD8	2658	2658	100001	8738.01	8.73796	48	5
T cells CD8.52	172	SAM_L	T cells CD8	8207	8202	99987.7	16215.2	16.2172	59	5
T cells CD8.53	243	SAM_H	T cells CD8	3320	3319	100002	17027.3	17.027	54	5
T cells CD8.54	232	SAM_H	T cells CD8	3922	3920	99978.3	14224.5	14.2276	53	5
T cells CD8.55	205	SAM_L	T cells CD8	5399	5391	99935.3	16350.6	16.3612	54	5
T cells CD8.56	241	SAM_H	T cells CD8	4916	4914	99978.7	26785	26.7907	61	5
T cells CD8.57	228	SAM_L	T cells CD8	4652	4647	99965.5	16132.4	16.138	61	5
T cells CD8.58	192	SAM_L	T cells CD8	5804	5800	99944.2	19248	19.2587	47	5
T cells CD8.59	248	SAM_H	T cells CD8	3975	3973	99994	17385.2	17.3863	63	5
T cells CD8.60	272	SAM_H	T cells CD8	3541	3536	99992.5	8975.59	8.97626	50	5
T cells CD8.61	245	SAM_H	T cells CD8	4464	4458	99966	14837.5	14.8425	54	5
T cells CD8.62	238	SAM_H	T cells CD8	4693	4690	99972.5	20557.3	20.563	61	5
T cells CD8.63	210	SAM_L	T cells CD8	4856	4855	99964	7942.99	7.94585	50	5
T cells CD8.64	213	SAM_L	T cells CD8	5408	5404	99979.2	15281.2	15.2844	61	5
T cells CD8.65	255	SAM_H	T cells CD8	4765	4763	99993.1	13172.5	13.1734	59	5
T cells CD8.66	245	SAM_H	T cells CD8	4209	4208	99995.9	15159.8	15.1604	50	5
T cells CD8.68	266	SAM_H	T cells CD8	3069	3068	99999.3	2205.42	2.20544	64	5
T cells CD8.69	244	SAM_H	T cells CD8	3345	3345	99998.6	1994.1	1.99413	65	5
T cells CD8.70	276	SAM_H	T cells CD8	2330	2330	100001	3939.68	3.93964	66	5
T cells CD8.71	287	SAM_H	T cells CD8	2079	2079	100001	2473.92	2.4739	66	5
T cells CD8.72	261	SAM_H	T cells CD8	2671	2670	99988.4	2957.98	2.95832	67	5
T cells CD8.73	279	SAM_H	T cells CD8	3100	3099	99944.6	2900.08	2.90169	52	5
T cells CD8.74	263	SAM_H	T cells CD8	3945	3945	99999.7	2574.82	2.57483	52	5
T cells CD8.75	252	SAM_H	T cells CD8	3087	3085	99957.6	2717.75	2.7189	68	5
T cells CD8.76	254	SAM_H	T cells CD8	3166	3164	99866.9	2962.29	2.96624	65	5
T cells CD8.77	268	SAM_H	T cells CD8	3027	3026	99913	2706.51	2.70887	69	5
T cells CD8.78	270	SAM_H	T cells CD8	2420	2419	99842.7	1562.55	1.56502	67	5
T cells CD8.79	284	SAM_H	T cells CD8	2647	2646	99944.7	1999.39	2.0005	60	5
T cells CD8.80	248	SAM_H	T cells CD8	3441	3440	100001	1826.44	1.82643	44	5
T cells CD8.81	276	SAM_H	T cells CD8	2451	2451	100001	2417.1	2.41707	44	5
T cells CD8.82	272	SAM_H	T cells CD8	2530	2527	99882.6	2621.64	2.62472	69	5
T cells CD8.83	254	SAM_H	T cells CD8	3479	3478	99990.7	2340.41	2.34062	66	5
T cells CD8.84	294	SAM_H	T cells CD8	2314	2313	99982.1	2315.16	2.31557	60	5
T cells CD8.85	222	SAM_L	T cells CD8	5541	5540	99957.2	2107.11	2.10801	47	5
T cells CD8.86	259	SAM_H	T cells CD8	3135	3131	99960.8	2571.25	2.57226	65	5
T cells CD8.87	235	SAM_H	T cells CD8	4436	4433	99944.8	10842	10.848	49	5
T cells CD8.88	206	SAM_L	T cells CD8	5707	5703	100000	10453	10.453	46	5
T cells CD8.89	219	SAM_L	T cells CD8	4963	4958	99872.5	9863.37	9.87596	43	5
T cells CD8.90	259	SAM_H	T cells CD8	4435	4432	99959.9	7269.22	7.27213	67	5
T cells CD8.91	222	SAM_L	T cells CD8	4703	4702	99980.8	5038.33	5.03929	68	5
T cells CD8.92	237	SAM_H	T cells CD8	4481	4479	99980.5	5163.47	5.16447	42	5
T cells CD8.93	224	SAM_L	T cells CD8	3287	3282	99788.9	9878.94	9.89983	42	5
T cells CD8.94	222	SAM_L	T cells CD8	4418	4414	99980.3	4910.89	4.91186	70	5
T cells CD8.95	226	SAM_L	T cells CD8	4646	4644	99976.1	8259.46	8.26144	49	5
T cells CD8.96	227	SAM_L	T cells CD8	6187	6184	99957.6	4585.18	4.58713	65	5
T cells CD8.97	261	SAM_H	T cells CD8	2822	2819	99972.9	5739.88	5.74143	65	5
T cells CD8.98	219	SAM_L	T cells CD8	5005	5001	99938.3	8216.99	8.22207	43	5
T cells CD8.99	225	SAM_L	T cells CD8	4289	4287	99993.4	6702.69	6.70313	71	5
T cells CD8.100	231	SAM_L	T cells CD8	6471	6466	99986.1	8462.99	8.46417	47	5
T cells CD8.101	263	SAM_H	T cells CD8	3476	3474	99927.8	8397.34	8.4034	42	5
T cells CD8.102	282	SAM_H	T cells CD8	3125	3121	99971.4	3071.01	3.07188	72	5
T cells CD8.103	217	SAM_L	T cells CD8	4680	4678	99993.1	6293.04	6.29347	69	5
T cells CD8.104	221	SAM_L	T cells CD8	4690	4686	99946.8	5625.81	5.6288	69	5
T cells CD8.105	229	SAM_L	T cells CD8	4282	4272	99887.4	3247.06	3.25072	65	5
T cells CD8.106	184	SAM_L	T cells CD8	8145	8134	99968.3	10883.1	10.8866	47	5
T cells CD8.107	205	SAM_L	T cells CD8	4861	4859	99958.7	14206.7	14.2126	73	5
T cells CD8.108	228	SAM_L	T cells CD8	4941	4939	99983.7	13528.4	13.5307	44	5
T cells CD8.109	223	SAM_L	T cells CD8	4870	4855	99788.5	10185.5	10.2071	42	5
T cells CD8.110	209	SAM_L	T cells CD8	5105	5091	99929.5	9684.78	9.69161	44	5
T cells CD8.111	198	SAM_L	T cells CD8	6022	5987	99652.1	12568.6	12.6125	42	5
T cells CD8.112	165	SAM_L	T cells CD8	6092	6056	99736	11421.9	11.4521	57	5
T cells CD8.113	206	SAM_L	T cells CD8	5393	5374	99843.1	9596.03	9.61111	68	5
NK cells	222	SAM_L	NK cells	4500	4494	99912.9	16846.8	16.8614	74	5
NK cells.1	253	SAM_H	NK cells	3893	3891	99962.3	11006.7	11.0108	75	5
NK cells.2	207	SAM_L	NK cells	6020	6014	99937	13850.8	13.8595	45	5
NK cells.3	232	SAM_H	NK cells	4880	4876	99970.2	8152.65	8.15508	64	5
NK cells.4	265	SAM_H	NK cells	2854	2854	99999.7	2502.7	2.50271	64	5
NK cells.5	282	SAM_H	NK cells	2366	2365	99955.8	2892.13	2.89341	65	5
NK cells.6	295	SAM_H	NK cells	2035	2032	99840.7	1978.03	1.98118	65	5
NK cells.7	249	SAM_H	NK cells	3281	3279	99942.4	2120.42	2.12164	65	5
NK cells.8	259	SAM_H	NK cells	3125	3125	99998.9	1900.15	1.90017	65	5
NK cells.9	229	SAM_L	NK cells	3485	3483	99964.1	7608.76	7.61149	65	5
NK cells.10	245	SAM_H	NK cells	4355	4351	99977.5	6302.65	6.30407	65	5
NK cells.11	218	SAM_L	NK cells	5490	5486	99966.9	7507.94	7.51042	65	5
NK cells.12	240	SAM_H	NK cells	4220	4219	99987.7	5178.16	5.1788	64	5
Macrophages	252	SAM_H	Macrophages	4760	4758	99984	2276.18	2.27654	35	2
Macrophages.1	249	SAM_H	Macrophages	4887	4885	99972.6	1580.46	1.5809	76	2
Macrophages.2	216	SAM_L	Macrophages	5553	5548	99959	2080.99	2.08185	76	2
Macrophages.3	302	SAM_H	Macrophages	3517	3516	99982.2	2130.46	2.13084	76	2
Macrophages.4	232	SAM_H	Macrophages	4381	4378	99937.1	1668.39	1.66944	35	2
Macrophages.5	266	SAM_H	Macrophages	4499	4498	99993	2301.1	2.30126	76	2
Macrophages.6	252	SAM_H	Macrophages	4962	4960	99987.1	1229.8	1.22996	76	2
Macrophages.7	221	SAM_L	Macrophages	6935	6928	99964.7	2950.81	2.95185	76	2
Macrophages.8	198	SAM_L	Macrophages	7647	7642	99999.1	4465.94	4.46598	76	2
Macrophages.9	207	SAM_L	Macrophages	8104	8098	99990.5	7387.59	7.38829	76	2
Macrophages.10	233	SAM_H	Macrophages	5608	5602	99936.4	2044.3	2.0456	36	2
Macrophages.11	260	SAM_H	Macrophages	3003	3002	99983	2164.35	2.16472	36	2
Macrophages.12	203	SAM_L	Macrophages	7289	7285	99996.6	4673.83	4.67399	76	2
Macrophages.13	185	SAM_L	Macrophages	6555	6552	99988.9	5632.92	5.63355	35	2
Macrophages.14	221	SAM_L	Macrophages	6069	6067	99959.4	6210.06	6.21258	35	2
Macrophages.15	229	SAM_L	Macrophages	6879	6875	99981.2	5564.76	5.56581	76	2
Macrophages.16	194	SAM_L	Macrophages	6843	6837	99981.5	3952.6	3.95333	76	2
Macrophages.17	203	SAM_L	Macrophages	6276	6275	100000	3060.42	3.06041	76	2
Macrophages.18	244	SAM_H	Macrophages	5803	5800	99987	604.798	0.604877	35	2
Macrophages.19	214	SAM_L	Macrophages	6332	6327	99988.2	9521.19	9.52232	35	2
Macrophages.20	220	SAM_L	Macrophages	6015	6012	99985.2	6695.78	6.69677	35	2
Macrophages.21	276	SAM_H	Macrophages	4578	4574	99963.8	9000.62	9.00388	36	2
Macrophages.22	256	SAM_H	Macrophages	5428	5427	99998.4	3871.33	3.87139	76	2
Macrophages.23	233	SAM_H	Macrophages	3929	3925	99925.4	21866.1	21.8824	36	2
Macrophages.24	237	SAM_H	Macrophages	7171	7165	99973.7	3910.7	3.91173	76	2
Macrophages.25	230	SAM_L	Macrophages	6924	6919	99962	1768.89	1.76956	76	2
Macrophages.26	230	SAM_L	Macrophages	4826	4816	99762.6	3889.74	3.899	36	2
Macrophages.27	291	SAM_H	Macrophages	2763	2762	99988.4	1544.6	1.54478	36	2
Macrophages.28	227	SAM_L	Macrophages	4468	4466	99974.4	15906.5	15.9106	32	1
Macrophages.29	259	SAM_H	Macrophages	4429	4426	99997.7	2674.66	2.67472	36	2
Macrophages.30	276	SAM_H	Macrophages	3532	3530	99994.6	1048.41	1.04846	36	2
Macrophages.31	305	SAM_H	Macrophages	2336	2334	99997.4	1747.56	1.74761	36	2
Macrophages.32	249	SAM_H	Macrophages	4789	4782	99916.5	2479.78	2.48185	36	2
Macrophages.33	209	SAM_L	Macrophages	5754	5749	99978.6	1684.93	1.68529	35	2
Macrophages.34	210	SAM_L	Macrophages	6639	6629	99928.2	7511.91	7.5173	76	2
Macrophages.35	181	SAM_L	Macrophages	7190	7183	99973.3	7018.98	7.02086	76	2
Macrophages.36	220	SAM_L	Macrophages	5947	5941	99968.6	10493.3	10.4966	35	2
Macrophages.37	300	SAM_H	Macrophages	2360	2359	99959.3	11691.8	11.6966	36	2
Macrophages.38	266	SAM_H	Macrophages	3767	3765	99970.9	4404.29	4.40558	35	2
Macrophages.39	170	SAM_L	Macrophages	8206	8188	99968.7	14039.8	14.0442	76	2
T cells CD4	278	SAM_H	T cells CD4	3335	3329	99966.3	9390.26	9.39343	59	5
T cells CD4.1	277	SAM_H	T cells CD4	3645	3641	99952.5	12401.8	12.4077	77	5
T cells CD4.2	257	SAM_H	T cells CD4	3452	3450	99965.2	5338.32	5.34018	58	5
T cells CD4.3	217	SAM_L	T cells CD4	4595	4589	99969.8	9283.75	9.28655	53	5
T cells CD4.4	239	SAM_H	T cells CD4	3979	3970	99901.2	8834.82	8.84355	69	5
T cells CD4.5	193	SAM_L	T cells CD4	4915	4908	99989.1	10900.9	10.9021	58	5
T cells CD4.6	269	SAM_H	T cells CD4	3199	3199	99999.5	6316.4	6.31643	78	5
T cells CD4.7	204	SAM_L	T cells CD4	4230	4221	99933.6	8638.99	8.64473	55	5
T cells CD4.8	240	SAM_H	T cells CD4	2841	2840	99997.2	11699.8	11.7001	73	5
T cells CD4.9	278	SAM_H	T cells CD4	3658	3654	99871.3	11520.9	11.5357	77	5
T cells CD4.10	234	SAM_H	T cells CD4	4114	4107	99979.1	36289.1	36.2967	79	5
T cells CD4.11	265	SAM_H	T cells CD4	2619	2618	99994.8	8480.08	8.48052	55	5
T cells CD4.12	265	SAM_H	T cells CD4	2922	2919	99868.1	13099.2	13.1165	80	5
T cells CD4.13	253	SAM_H	T cells CD4	2923	2918	99955.9	14713.5	14.72	81	5
T cells CD4.14	245	SAM_H	T cells CD4	3599	3597	99978.7	15045.6	15.0488	82	5
T cells CD4.15	250	SAM_H	T cells CD4	3524	3522	99998.1	14187.1	14.1874	58	5
T cells CD4.16	235	SAM_H	T cells CD4	4336	4330	99996.5	14128.6	14.1291	83	5
T cells CD4.17	239	SAM_H	T cells CD4	4269	4260	99895.4	14869	14.8845	82	5
T cells CD4.18	253	SAM_H	T cells CD4	4245	4243	99995.3	13688.9	13.6896	84	5
T cells CD4.19	270	SAM_H	T cells CD4	3087	3083	99964.7	23135.3	23.1435	83	5
T cells CD4.20	276	SAM_H	T cells CD4	3126	3123	99951.7	13664.3	13.6709	82	5
T cells CD4.21	228	SAM_L	T cells CD4	3843	3839	99937.1	20236.4	20.2492	84	5
T cells CD4.22	235	SAM_H	T cells CD4	3310	3308	99994.2	10839.2	10.8399	85	5
T cells CD4.23	252	SAM_H	T cells CD4	2690	2688	99970.9	13603.5	13.6074	85	5
T cells CD4.24	230	SAM_L	T cells CD4	3458	3457	99997.9	11411.9	11.4121	86	5
T cells CD4.25	251	SAM_H	T cells CD4	3003	3002	99998.4	17671.9	17.6722	84	5
T cells CD4.26	236	SAM_H	T cells CD4	4262	4258	99993.7	12617.2	12.618	80	5
T cells CD4.27	246	SAM_H	T cells CD4	2923	2919	99869.8	10280.6	10.294	87	5
T cells CD4.28	227	SAM_L	T cells CD4	3951	3946	99921.4	8994.12	9.00119	80	5
T cells CD4.29	248	SAM_H	T cells CD4	3138	3135	99907.4	10453.8	10.4635	58	5
T cells CD4.30	221	SAM_L	T cells CD4	4897	4893	99997.6	7117.66	7.11783	87	5
T cells CD4.31	200	SAM_L	T cells CD4	4459	4456	99954.2	19085.9	19.0947	77	5
T cells CD4.32	249	SAM_H	T cells CD4	3245	3245	100001	8198.56	8.19847	58	5
T cells CD4.33	213	SAM_L	T cells CD4	5413	5406	99968.3	14700.1	14.7048	88	5
T cells CD4.34	233	SAM_H	T cells CD4	4318	4317	99953.1	8670.97	8.67504	89	5
T cells CD4.35	228	SAM_L	T cells CD4	5018	5016	99981.2	10973.8	10.9759	88	5
T cells CD4.36	234	SAM_H	T cells CD4	4203	4200	99977	10139	10.1413	81	5
T cells CD4.37	205	SAM_L	T cells CD4	4972	4967	99962.8	12099.6	12.1041	88	5
T cells CD4.38	271	SAM_H	T cells CD4	2778	2776	99995.2	10613.5	10.6141	57	5
T cells CD4.39	207	SAM_L	T cells CD4	5374	5373	99991.2	18023.6	18.0252	63	5
T cells CD4.40	207	SAM_L	T cells CD4	4026	4024	99991.1	10276.1	10.277	51	5
T cells CD4.41	217	SAM_L	T cells CD4	5296	5292	99943.3	16204.1	16.2133	88	5
T cells CD4.42	241	SAM_H	T cells CD4	4095	4093	99992.1	14606.6	14.6078	84	5
T cells CD4.43	205	SAM_L	T cells CD4	5339	5336	99994.6	7394.68	7.39508	83	5
T cells CD4.44	198	SAM_L	T cells CD4	5172	5170	99973.4	13132	13.1355	90	5
T cells CD4.45	266	SAM_H	T cells CD4	3837	3835	99967.1	5021.53	5.02318	49	5
T cells CD4.46	211	SAM_L	T cells CD4	5017	5014	99945.4	16823.8	16.833	63	5
T cells CD4.47	233	SAM_H	T cells CD4	3103	3103	99996.4	6466.19	6.46642	86	5
T cells CD4.48	219	SAM_L	T cells CD4	4696	4695	99999.1	21329.4	21.3296	79	5
T cells CD4.49	243	SAM_H	T cells CD4	4575	4575	100001	5572.94	5.57291	47	5
T cells CD4.50	251	SAM_H	T cells CD4	3374	3373	99992.9	11022.8	11.0236	84	5
T cells CD4.51	207	SAM_L	T cells CD4	4624	4621	99963	13985.1	13.9903	63	5
T cells CD4.52	208	SAM_L	T cells CD4	5599	5593	99939.2	14397.8	14.4066	63	5
T cells CD4.53	242	SAM_H	T cells CD4	4771	4768	99948.5	6725.52	6.72898	47	5
T cells CD4.54	238	SAM_H	T cells CD4	4512	4509	99963.3	12248.6	12.2531	83	5
T cells CD4.55	280	SAM_H	T cells CD4	2419	2419	100002	11285.5	11.2854	59	5
T cells CD4.56	230	SAM_L	T cells CD4	5397	5393	99929.2	10689.2	10.6968	77	5
T cells CD4.57	235	SAM_H	T cells CD4	3636	3636	99997.4	11425.8	11.4261	49	5
T cells CD4.58	216	SAM_L	T cells CD4	4705	4701	99985.3	30637.3	30.6418	79	5
T cells CD4.59	245	SAM_H	T cells CD4	5176	5167	99963.4	14389.6	14.3949	47	5
T cells CD4.60	219	SAM_L	T cells CD4	5060	5058	99988	15718	15.7199	91	5
T cells CD4.61	241	SAM_H	T cells CD4	3900	3898	99931.2	10164.4	10.1714	75	5
T cells CD4.62	197	SAM_L	T cells CD4	5130	5124	99889.3	20461.2	20.4838	61	5
T cells CD4.63	218	SAM_L	T cells CD4	5646	5644	99994.8	17484.6	17.4855	91	5
T cells CD4.64	296	SAM_H	T cells CD4	2429	2427	99993	7124.49	7.12499	70	5
T cells CD4.65	241	SAM_H	T cells CD4	4426	4422	99924.9	17676	17.6892	63	5
T cells CD4.66	225	SAM_L	T cells CD4	3980	3977	99980.6	18916.5	18.9202	63	5
T cells CD4.67	200	SAM_L	T cells CD4	5841	5840	99986.8	17640.6	17.6429	92	5
T cells CD4.68	247	SAM_H	T cells CD4	3243	3241	99981.5	7657.26	7.65868	53	5
T cells CD4.69	265	SAM_H	T cells CD4	4068	4068	100000	13544.7	13.5446	53	5
T cells CD4.70	254	SAM_H	T cells CD4	2008	2007	99924.2	7734	7.73987	87	5
T cells CD4.71	227	SAM_L	T cells CD4	4476	4473	99970.7	13998.8	14.003	90	5
T cells CD4.72	246	SAM_H	T cells CD4	4416	4414	99992.2	8629.03	8.62971	87	5
T cells CD4.73	271	SAM_H	T cells CD4	3167	3167	100000	5654.2	5.65418	86	5
T cells CD4.74	254	SAM_H	T cells CD4	3889	3887	99953	21304.6	21.3146	77	5
T cells CD4.75	249	SAM_H	T cells CD4	2640	2639	99984.9	3840.47	3.84105	83	5
T cells CD4.76	230	SAM_L	T cells CD4	3693	3692	99990.5	15603.6	15.6051	83	5
T cells CD4.77	252	SAM_H	T cells CD4	4413	4411	99904.2	8743.11	8.7515	55	5
T cells CD4.78	253	SAM_H	T cells CD4	3932	3927	99947.4	4101.3	4.10346	85	5
T cells CD4.79	236	SAM_H	T cells CD4	3235	3232	99913	9256.28	9.26434	63	5
T cells CD4.80	231	SAM_L	T cells CD4	4114	4112	99999.4	22260.9	22.2611	92	5
T cells CD4.81	228	SAM_L	T cells CD4	5169	5168	99996.5	5050.96	5.05114	17	5
T cells CD4.82	244	SAM_H	T cells CD4	3907	3905	99988.2	18908.2	18.9104	61	5
T cells CD4.83	184	SAM_L	T cells CD4	7520	7517	99994.1	36160.6	36.1627	47	5
T cells CD4.84	213	SAM_L	T cells CD4	4541	4540	99994	21587.6	21.5889	92	5
T cells CD4.85	243	SAM_H	T cells CD4	4454	4449	99992.4	6756.03	6.75654	92	5
T cells CD4.86	255	SAM_H	T cells CD4	3289	3288	99991.5	22928.8	22.9307	84	5
T cells CD4.87	215	SAM_L	T cells CD4	4469	4468	99990.1	21856.6	21.8587	79	5
T cells CD4.88	236	SAM_H	T cells CD4	4400	4396	99963.8	6628.93	6.63133	93	5
T cells CD4.89	211	SAM_L	T cells CD4	5344	5343	99965.5	11126.4	11.1303	93	5
T cells CD4.90	231	SAM_L	T cells CD4	5992	5991	99989.2	7602.16	7.60298	17	5
T cells CD4.91	202	SAM_L	T cells CD4	5300	5297	99979.3	6262.88	6.26417	17	5
T cells CD4.92	254	SAM_H	T cells CD4	5593	5593	99999.6	8536.25	8.53628	47	5
T cells CD4.93	235	SAM_H	T cells CD4	4374	4371	99947.3	7858.69	7.86283	87	5
T cells CD4.94	216	SAM_L	T cells CD4	4673	4662	99832.3	6634.42	6.64557	82	5
T cells CD4.95	238	SAM_H	T cells CD4	4209	4209	100000	9073.26	9.07321	43	5
T cells CD4.96	252	SAM_H	T cells CD4	3120	3115	99921	8957.44	8.96452	62	5
T cells CD4.97	254	SAM_H	T cells CD4	3518	3517	99956.5	11211.2	11.216	85	5
T cells CD4.98	254	SAM_H	T cells CD4	2763	2763	100001	7404.42	7.40437	64	5
T cells CD4.99	215	SAM_L	T cells CD4	4199	4197	99996.3	10585.9	10.5863	77	5
T cells CD4.100	244	SAM_H	T cells CD4	4294	4293	99999.9	8462.83	8.46284	63	5
T cells CD4.101	239	SAM_H	T cells CD4	3981	3975	99929.4	6382	6.38651	89	5
T cells CD4.102	293	SAM_H	T cells CD4	2897	2897	100001	6756.08	6.75604	64	5
T cells CD4.103	252	SAM_H	T cells CD4	3747	3744	99987.3	5995.13	5.9959	64	5
T cells CD4.104	242	SAM_H	T cells CD4	2515	2509	99849.5	8707.22	8.72035	62	5
T cells CD4.105	240	SAM_H	T cells CD4	2733	2733	100001	8159.82	8.15977	64	5
T cells CD4.106	228	SAM_L	T cells CD4	4062	4060	99976.4	10270.4	10.2728	77	5
T cells CD4.107	262	SAM_H	T cells CD4	3167	3165	99882.4	8304.79	8.31457	63	5
T cells CD4.108	244	SAM_H	T cells CD4	3876	3870	99945.5	6477.68	6.48121	89	5
T cells CD4.109	280	SAM_H	T cells CD4	3051	3050	99996.6	5683.59	5.68378	64	5
T cells CD4.110	250	SAM_H	T cells CD4	3456	3452	99905.6	5877.87	5.88343	64	5
T cells CD4.111	241	SAM_H	T cells CD4	4078	4078	100002	8693.17	8.69295	43	5
T cells CD4.112	245	SAM_H	T cells CD4	3488	3487	99992.5	9086.92	9.0876	94	5
T cells CD4.113	257	SAM_H	T cells CD4	2731	2731	99999.4	11555.8	11.5558	81	5
T cells CD4.114	245	SAM_H	T cells CD4	3892	3892	99995.9	12086.7	12.0872	57	5
T cells CD4.115	269	SAM_H	T cells CD4	3685	3682	99987.7	11010.2	11.0116	82	5
T cells CD4.116	253	SAM_H	T cells CD4	3337	3336	99996.6	17237.1	17.2377	79	5
T cells CD4.117	240	SAM_H	T cells CD4	4208	4205	99904.3	18983.7	19.0018	88	5
T cells CD4.118	243	SAM_H	T cells CD4	4023	4021	99966.9	13373.4	13.3778	90	5
T cells CD4.119	233	SAM_H	T cells CD4	4458	4457	99979.4	16771.2	16.7747	77	5
T cells CD4.120	230	SAM_L	T cells CD4	4214	4214	100000	17020.9	17.0209	51	5
T cells CD4.121	217	SAM_L	T cells CD4	3507	3507	100004	24258.3	24.2573	54	5
T cells CD4.122	236	SAM_H	T cells CD4	3776	3776	100000	11128.3	11.1283	53	5
T cells CD4.123	261	SAM_H	T cells CD4	3553	3551	99989.4	12764.7	12.7661	61	5
T cells CD4.124	216	SAM_L	T cells CD4	5171	5170	100001	24614.1	24.6138	79	5
T cells CD4.125	245	SAM_H	T cells CD4	3618	3617	99990.9	14395	14.3963	83	5
T cells CD4.126	255	SAM_H	T cells CD4	3880	3879	99983.8	13010.7	13.0128	77	5
T cells CD4.127	232	SAM_H	T cells CD4	4581	4580	99995.6	17970.8	17.9716	50	5
T cells CD4.128	250	SAM_H	T cells CD4	4521	4518	99901.3	13622.1	13.6356	63	5
T cells CD4.129	247	SAM_H	T cells CD4	5371	5370	99966.6	16282.9	16.2883	91	5
T cells CD4.130	251	SAM_H	T cells CD4	4098	4098	100002	14787.7	14.7874	83	5
T cells CD4.131	224	SAM_L	T cells CD4	4573	4571	99949.5	16008.1	16.0162	92	5
T cells CD4.132	232	SAM_H	T cells CD4	3969	3966	99929.6	8897.18	8.90345	90	5
T cells CD4.133	232	SAM_H	T cells CD4	4265	4263	99941.4	13520.7	13.5286	61	5
T cells CD4.134	211	SAM_L	T cells CD4	4936	4933	99994.9	12513.4	12.514	63	5
T cells CD4.135	230	SAM_L	T cells CD4	4848	4848	99999.1	12821.1	12.8212	88	5
T cells CD4.136	219	SAM_L	T cells CD4	6119	6117	99974.8	13784.9	13.7883	63	5
T cells CD4.137	240	SAM_H	T cells CD4	3939	3937	99989.3	13016.6	13.018	90	5
T cells CD4.138	218	SAM_L	T cells CD4	5176	5173	99944	12981.4	12.9887	77	5
T cells CD4.139	218	SAM_L	T cells CD4	4317	4315	99985.2	13617.2	13.6192	92	5
T cells CD4.140	241	SAM_H	T cells CD4	4371	4369	99984.9	14463	14.4652	45	5
T cells CD4.141	241	SAM_H	T cells CD4	3665	3664	99975.8	17374.6	17.3788	91	5
T cells CD4.142	253	SAM_H	T cells CD4	4577	4558	99851	12803.5	12.8226	92	5
T cells CD4.143	239	SAM_H	T cells CD4	5755	5753	99975.2	8233.35	8.23539	59	5
T cells CD4.144	269	SAM_H	T cells CD4	3469	3469	99999	3262.24	3.26228	95	5
T cells CD4.145	309	SAM_H	T cells CD4	2015	2015	100001	1444.04	1.44403	94	5
T cells CD4.146	236	SAM_H	T cells CD4	3419	3415	99965.4	2048.57	2.04928	62	5
T cells CD4.147	238	SAM_H	T cells CD4	3215	3212	99934.7	1632.06	1.63313	85	5
T cells CD4.148	261	SAM_H	T cells CD4	2831	2830	99975.6	2181.89	2.18242	72	5
T cells CD4.149	262	SAM_H	T cells CD4	3135	3135	99984.7	3581.12	3.58167	87	5
T cells CD4.150	264	SAM_H	T cells CD4	2467	2465	99964.8	2414.76	2.41561	87	5
T cells CD4.151	253	SAM_H	T cells CD4	3304	3304	99987.5	2856.84	2.8572	67	5
T cells CD4.152	261	SAM_H	T cells CD4	2803	2803	100001	2364.97	2.36495	70	5
T cells CD4.153	279	SAM_H	T cells CD4	3674	3674	99998.3	2758.6	2.75865	73	5
T cells CD4.154	294	SAM_H	T cells CD4	2295	2295	99999.9	2743.7	2.7437	67	5
T cells CD4.155	266	SAM_H	T cells CD4	2447	2445	99960.3	3596.38	3.59781	95	5
T cells CD4.156	210	SAM_L	T cells CD4	4595	4527	98884.9	3523.4	3.56313	96	5
T cells CD4.157	246	SAM_H	T cells CD4	2854	2854	99998.6	2394.98	2.39502	62	5
T cells CD4.158	289	SAM_H	T cells CD4	2323	2322	99975.2	2178.26	2.1788	73	5
T cells CD4.159	289	SAM_H	T cells CD4	2360	2357	99975.4	2082.1	2.08261	60	5
T cells CD4.160	265	SAM_H	T cells CD4	2449	2447	99871.5	1749.25	1.7515	69	5
T cells CD4.161	258	SAM_H	T cells CD4	3411	3411	100001	2567.67	2.56765	80	5
T cells CD4.162	248	SAM_H	T cells CD4	3863	3861	99969.6	2890.45	2.89133	94	5
T cells CD4.163	276	SAM_H	T cells CD4	2738	2736	99973.5	1881.02	1.88152	68	5
T cells CD4.164	255	SAM_H	T cells CD4	2646	2645	99862.5	2506.36	2.50982	89	5
T cells CD4.165	277	SAM_H	T cells CD4	2241	2240	99956.8	2236.7	2.23767	85	5
T cells CD4.166	287	SAM_H	T cells CD4	2702	2701	99954.2	2624.19	2.62539	67	5
T cells CD4.167	240	SAM_H	T cells CD4	3732	3732	99999.8	1984.27	1.98428	69	5
T cells CD4.168	237	SAM_H	T cells CD4	3160	3159	99980.7	2217.68	2.2181	87	5
T cells CD4.169	227	SAM_L	T cells CD4	5050	5045	99971.5	9830.4	9.8332	71	5
T cells CD4.170	243	SAM_H	T cells CD4	4110	4107	99991.7	7322.37	7.32298	72	5
T cells CD4.171	206	SAM_L	T cells CD4	5953	5947	99989.4	13056.2	13.0576	78	5
T cells CD4.172	272	SAM_H	T cells CD4	3177	3177	99999.2	6980.33	6.98038	72	5
T cells CD4.173	266	SAM_H	T cells CD4	3784	3783	99977.9	5996.81	5.99813	68	5
T cells CD4.174	254	SAM_H	T cells CD4	3697	3697	99997.8	7125.87	7.12602	71	5
T cells CD4.175	274	SAM_H	T cells CD4	3134	3133	99971.4	7583.1	7.58527	72	5
T cells CD4.176	266	SAM_H	T cells CD4	3434	3427	99959	1179.64	1.18012	72	5
T cells CD4.177	265	SAM_H	T cells CD4	2839	2835	99961.6	6767.88	6.77048	72	5
T cells CD4.178	260	SAM_H	T cells CD4	2987	2986	99999.2	4595.82	4.59585	72	5
T cells CD4.179	252	SAM_H	T cells CD4	3760	3757	99975.4	6854.5	6.85619	97	5
T cells CD4.180	238	SAM_H	T cells CD4	4932	4930	99994.4	5184.28	5.18457	98	5
T cells CD4.181	230	SAM_L	T cells CD4	4639	4635	99987.1	6434.59	6.43542	69	5
T cells CD4.182	210	SAM_L	T cells CD4	4475	4468	99935.2	4137.65	4.14033	69	5
T cells CD4.183	230	SAM_L	T cells CD4	4249	4246	99995.4	4236.02	4.23622	70	5
T cells CD4.184	226	SAM_L	T cells CD4	5517	5481	99769.5	6557.94	6.5731	97	5
T cells CD4.185	256	SAM_H	T cells CD4	3567	3558	99913.5	6593.91	6.59962	72	5
T cells CD4.186	260	SAM_H	T cells CD4	2188	2185	99979.2	6300.55	6.30186	67	5
T cells CD4.187	280	SAM_H	T cells CD4	3532	3531	99985.4	4456.23	4.45688	97	5
T cells CD4.188	221	SAM_L	T cells CD4	4814	4812	99988.9	7511.74	7.51257	48	5
T cells CD4.189	243	SAM_H	T cells CD4	4533	4528	99962.8	7092.77	7.09541	71	5
T cells CD4.190	222	SAM_L	T cells CD4	4551	4551	99999.1	4995.74	4.99578	98	5
T cells CD4.191	226	SAM_L	T cells CD4	4662	4661	99992.5	7287.86	7.2884	85	5
T cells CD4.192	215	SAM_L	T cells CD4	4709	4706	99987.3	9703.85	9.70509	80	5
T cells CD4.193	234	SAM_H	T cells CD4	4130	4129	99998	6981.02	6.98116	97	5
T cells CD4.194	231	SAM_L	T cells CD4	4144	4143	99960.7	5155.25	5.15728	99	5
T cells CD4.195	264	SAM_H	T cells CD4	4243	4240	99928.6	9285.49	9.29213	56	5
T cells CD4.196	252	SAM_H	T cells CD4	3158	3158	99997.7	8310.81	8.311	57	5
T cells CD4.197	237	SAM_H	T cells CD4	4537	4536	99991.2	5616.73	5.61722	95	5
T cells CD4.198	225	SAM_L	T cells CD4	4305	4303	99901	10089.3	10.0993	99	5
T cells CD4.199	216	SAM_L	T cells CD4	4988	4986	99996.5	8933.13	8.93344	56	5
T cells CD4.200	216	SAM_L	T cells CD4	4494	4489	99952.6	12634.3	12.6403	78	5
T cells CD4.201	208	SAM_L	T cells CD4	5078	5076	99971.8	10313.7	10.3166	82	5
T cells CD4.202	168	SAM_L	T cells CD4	6862	6848	99895.6	6322.25	6.32886	72	5
T cells CD4.203	187	SAM_L	T cells CD4	5106	5098	99939.3	11014.2	11.0209	73	5
T cells CD4.204	223	SAM_L	T cells CD4	4728	4723	99949.2	13533.1	13.5399	82	5
T cells CD4.205	206	SAM_L	T cells CD4	5144	5130	99932.2	16500.5	16.5117	77	5
T cells CD4.206	274	SAM_H	T cells CD4	3192	3186	99765	10902.7	10.9284	72	5
T cells CD4.207	212	SAM_L	T cells CD4	4267	4256	99848	12149.9	12.1684	99	5
T cells CD4.208	86	SAM_L	T cells CD4	9467	9111	97697.7	1559.26	1.596	96	1
B cells	237	SAM_H	B cells	3752	3749	99939.7	13417.2	13.4253	100	6
B cells.1	276	SAM_H	B cells	3346	3343	99983	7670.93	7.67223	101	6
B cells.2	223	SAM_L	B cells	4743	4736	99960.9	12439.2	12.444	74	6
B cells.3	228	SAM_L	B cells	4836	4826	99947.2	11948.9	11.9552	74	5
B cells.4	270	SAM_H	B cells	2525	2523	99925.1	13203.3	13.2132	102	6
B cells.5	241	SAM_H	B cells	4030	4027	99984.9	44828.6	44.8354	103	6
B cells.6	259	SAM_H	B cells	3399	3396	99884.7	36679	36.7214	103	6
B cells.7	219	SAM_L	B cells	4195	4191	99965.9	20061.7	20.0686	102	6
B cells.8	267	SAM_H	B cells	4103	4099	99989.6	36419.3	36.4231	103	6
B cells.9	214	SAM_L	B cells	4890	4882	99938.3	28109.1	28.1264	104	6
B cells.10	237	SAM_H	B cells	3975	3975	99999.5	23198.5	23.1986	105	6
B cells.11	254	SAM_H	B cells	4229	4224	99971.3	21071.3	21.0773	106	6
B cells.12	231	SAM_L	B cells	3569	3562	99909.5	21205.6	21.2248	100	6
B cells.13	216	SAM_L	B cells	3911	3904	99953.2	24271.2	24.2826	102	6
B cells.14	254	SAM_H	B cells	3896	3894	99992.4	27258.7	27.2607	103	6
B cells.15	216	SAM_L	B cells	4326	4317	99941.4	18734.3	18.7452	102	6
B cells.16	218	SAM_L	B cells	4181	4173	99864.5	24656.2	24.6897	104	6
B cells.17	234	SAM_H	B cells	4521	4519	100000	26539.6	26.5395	104	6
B cells.18	244	SAM_H	B cells	3937	3934	99990.1	21176.9	21.179	104	6
B cells.19	221	SAM_L	B cells	4725	4721	99985.6	25774.1	25.7778	104	6
B cells.20	256	SAM_H	B cells	4241	4237	99982.6	20664.9	20.6685	102	6
B cells.21	299	SAM_H	B cells	1988	1988	99997.3	24737.2	24.7378	104	6
B cells.22	235	SAM_H	B cells	4006	4002	99997	26884	26.8848	104	6
B cells.23	244	SAM_H	B cells	3411	3411	99996.5	23389.5	23.3903	105	6
B cells.24	238	SAM_H	B cells	3749	3749	99999.1	21474.2	21.4744	106	6
B cells.25	234	SAM_H	B cells	3663	3659	99940.6	27645.3	27.6617	104	6
B cells.26	249	SAM_H	B cells	3656	3652	99996.9	21423	21.4237	107	6
B cells.27	276	SAM_H	B cells	2632	2629	99974.7	19420.4	19.4254	101	6
B cells.28	233	SAM_H	B cells	3959	3956	99992.4	18069.8	18.0712	100	6
B cells.29	210	SAM_L	B cells	3976	3974	99972.9	33022.5	33.0314	103	6
B cells.30	255	SAM_H	B cells	3642	3639	99928.8	21058.3	21.0733	106	6
B cells.31	251	SAM_H	B cells	4437	4432	99984.7	37816.6	37.8224	103	6
B cells.32	198	SAM_L	B cells	3856	3842	99929.6	22058.1	22.0736	106	6
B cells.33	232	SAM_H	B cells	4253	4246	99989.6	19841.9	19.844	100	6
B cells.34	275	SAM_H	B cells	2479	2478	99989.6	15979.4	15.9811	100	6
B cells.35	268	SAM_H	B cells	2442	2438	99948.8	16321.9	16.3302	100	6
B cells.36	199	SAM_L	B cells	6263	6216	99724.4	17370.9	17.4189	102	6
B cells.37	226	SAM_L	B cells	3207	3206	99979.4	17714.3	17.7179	100	6
B cells.38	244	SAM_H	B cells	3417	3415	99985.9	20227.9	20.2307	107	6
B cells.39	215	SAM_L	B cells	5134	5131	99981	26322.8	26.3278	104	6
B cells.40	254	SAM_H	B cells	3251	3247	99838.3	21064.2	21.0983	100	6
B cells.41	246	SAM_H	B cells	3722	3718	99999.2	23748.3	23.7485	105	6
B cells.42	233	SAM_H	B cells	4522	4516	99975	21417	21.4223	106	6
B cells.43	259	SAM_H	B cells	3726	3725	99928.3	15118.9	15.1298	101	6
B cells.44	205	SAM_L	B cells	7273	7268	99985.1	25447.1	25.4509	104	6
B cells.45	202	SAM_L	B cells	5307	5305	99994.9	17215.2	17.2161	106	6
B cells.46	254	SAM_H	B cells	4014	4012	99968.8	10749.4	10.7528	100	6
B cells.47	267	SAM_H	B cells	2625	2625	99995.1	16144.9	16.1457	105	6
B cells.48	216	SAM_L	B cells	4535	4534	100001	26049.9	26.0495	106	6
B cells.49	204	SAM_L	B cells	5596	5594	99999.1	11237.7	11.2378	108	6
B cells.50	213	SAM_L	B cells	5552	5548	99937.6	13159.4	13.1676	100	6
B cells.51	283	SAM_H	B cells	2578	2578	99997.2	6849.43	6.84962	109	6
B cells.52	247	SAM_H	B cells	4158	4154	99945.7	11257.2	11.2633	101	6
B cells.53	262	SAM_H	B cells	3788	3787	99901.6	7633.81	7.64133	101	6
B cells.54	246	SAM_H	B cells	4616	4615	99998.7	4448.34	4.44839	108	6
B cells.55	225	SAM_L	B cells	5114	5113	99982.4	6560.77	6.56192	100	6
B cells.56	234	SAM_H	B cells	5073	5068	99942	6769.16	6.77309	106	6
B cells.57	259	SAM_H	B cells	4173	4168	99950.4	7184.86	7.18842	109	6
B cells.58	268	SAM_H	B cells	2938	2932	99912.4	12201.7	12.2124	109	6
B cells.59	219	SAM_L	B cells	4973	4965	99927.7	20669.6	20.6845	100	6
B cells.60	239	SAM_H	B cells	5433	5424	99979.8	15270.6	15.2737	109	6
B cells.61	263	SAM_H	B cells	4854	4847	99974.2	14286.3	14.29	109	6
B cells.62	231	SAM_L	B cells	3948	3939	99846.6	19404.7	19.4345	101	6
B cells.63	226	SAM_L	B cells	5119	5112	99980.9	13608	13.6106	109	6
B cells.64	233	SAM_H	B cells	4732	4727	99942.9	13680.6	13.6884	101	6

## Sheet: Data S7
scRNA-Seq analysis result with group information result for Gerber et al
Sample ID	SAM score	SAM group	Group (Gerber et al)	n_genes	n_genes_by_counts	total_counts	total_counts_mt	pct_counts_mt	leiden_temp	leiden	annotated_celltype
A10_mel	237	SAM_H	Group2	7819	7491	538133	2045.31	0.380075	0	0	NK
A11_mel	215	SAM_L	Group1	8304	7960	514187	2108.4	0.410045	1	1	G/M prog
A12_mel	203	SAM_L	Group1	7296	7036	393586	1727.53	0.43892	2	1	G/M prog
A1_mel	196	SAM_L	Group1	8355	7955	409114	2185.75	0.534264	3	1	G/M prog
A2_mel	224	SAM_H	Group1	7495	7253	559743	2184.34	0.390241	4	1	G/M prog
A3_mel	220	SAM_H	Group1	7482	7190	409899	2203.95	0.537681	5	1	G/M prog
A4_mel	214	SAM_L	Group1	8541	8153	533407	2543.93	0.47692	6	2	Erythroblast
A5_mel	220	SAM_H	Group2	6963	6702	539860	2128.55	0.394279	7	0	NK
A6_mel	229	SAM_H	Group2	7302	6942	472064	1385.38	0.293473	8	3	B1 B
A7_mel	224	SAM_H	Group1	7905	7564	532666	2144.79	0.402651	9	2	Erythroblast
A8_mel	190	SAM_L	Group1	7775	7452	501074	1799.29	0.359086	10	2	Erythroblast
A9_mel	216	SAM_L	Group2	7031	6796	590518	3027.86	0.512746	11	4	Lymph prog
B10_mel	232	SAM_H	Group2	8251	7858	336242	1499.78	0.446041	12	1	G/M prog
B11_mel	228	SAM_H	Group2	7398	7136	385595	1616.27	0.419163	13	3	B1 B
B12_mel	218	SAM_H	Group1	8167	7760	395950	1628.16	0.411204	14	5	Erythroblast
B1_mel	219	SAM_H	Group1	7632	7333	432754	1950.89	0.450808	15	1	G/M prog
B2_mel	199	SAM_L	Group1	8154	7717	420591	1501.27	0.356944	16	6	Erythroblast
B3_mel	247	SAM_H	Group2	7241	6949	424922	1767.06	0.415855	17	0	NK
B4_mel	254	SAM_H	Group3	7390	7094	508941	2022.86	0.397465	18	7	CD16+ Mono
B5_mel	242	SAM_H	Group2	6863	6610	491513	2524.54	0.513625	19	4	Lymph prog
B6_mel	223	SAM_H	Group1	7147	6931	456697	2239.92	0.490461	20	0	NK
B7_mel	172	SAM_L	Group1	8751	8321	398804	1355.47	0.339884	21	1	G/M prog
B8_mel	218	SAM_H	Group3	7556	7153	380870	1402.86	0.368329	22	7	CD16+ Mono
B9_mel	244	SAM_H	Group3	6636	6370	505840	1761.78	0.348288	23	3	B1 B
C10_mel	252	SAM_H	Group2	7460	7153	480103	2003.43	0.417291	24	0	NK
C12_mel	196	SAM_L	Group1	7946	7605	409855	1891.62	0.461533	25	2	Erythroblast
C1_mel	186	SAM_L	Group1	8521	8117	428300	1611.92	0.376353	26	1	G/M prog
C2_mel	251	SAM_H	Group3	5635	5428	371170	1258.19	0.33898	27	4	Lymph prog
C3_mel	237	SAM_H	Group1	7462	7174	361885	1579.49	0.436463	28	2	Erythroblast
C4_mel	234	SAM_H	Group1	7791	7488	470322	1682.4	0.357712	29	6	Erythroblast
C5_mel	190	SAM_L	Group1	8267	7818	306236	1232.44	0.402447	30	6	Erythroblast
C6_mel	212	SAM_L	Group3	7896	7542	359864	1382.83	0.384265	31	3	B1 B
C7_mel	199	SAM_L	Group1	7611	7271	489639	1887.58	0.385504	32	3	B1 B
C8_mel	222	SAM_H	Group3	6096	5784	307449	1057.91	0.344093	33	4	Lymph prog
C9_mel	238	SAM_H	Group3	5859	5662	414261	1664.81	0.401876	34	7	CD16+ Mono
D10_mel	196	SAM_L	Group3	8161	7755	390716	1825.13	0.467124	35	7	CD16+ Mono
D11_mel	240	SAM_H	Group1	7059	6837	447780	2205.26	0.492487	36	2	Erythroblast
D12_mel	222	SAM_H	Group1	7596	7309	425577	2058.02	0.483584	37	2	Erythroblast
D1_mel	201	SAM_L	Group2	6953	6731	421227	2426.81	0.576128	38	7	CD16+ Mono
D2_mel	215	SAM_L	Group1	6994	6746	425845	1440.56	0.338283	39	5	Erythroblast
D3_mel	260	SAM_H	Group1	6611	6415	419220	1454.76	0.347017	40	6	Erythroblast
D4_mel	231	SAM_H	Group2	6675	6480	396516	1409.95	0.355586	41	3	B1 B
D5_mel	207	SAM_L	Group1	8308	7926	380056	1823.7	0.479849	42	5	Erythroblast
D6_mel	253	SAM_H	Group2	7134	6856	401243	1779.64	0.443533	43	0	NK
D7_mel	226	SAM_H	Group2	7877	7541	394938	1435.76	0.363539	44	0	NK
D8_mel	249	SAM_H	Group3	7183	6866	417537	1652.11	0.39568	45	7	CD16+ Mono
D9_mel	182	SAM_L	Group3	6794	6518	381353	1874.95	0.491659	46	7	CD16+ Mono
E10_mel	249	SAM_H	Group3	7173	6792	436741	1548.39	0.354533	47	0	NK
E11_mel	234	SAM_H	Group3	7490	6999	264976	632.24	0.238603	48	7	CD16+ Mono
E12_mel	195	SAM_L	Group3	7652	7279	452425	1527.47	0.337618	49	7	CD16+ Mono
E1_mel	232	SAM_H	Group1	7996	7647	380498	2238.8	0.588388	50	2	Erythroblast
E3_mel	248	SAM_H	Group1	6816	6577	450933	1661.06	0.368361	51	6	Erythroblast
E4_mel	213	SAM_L	Group2	7141	6882	416325	1969.12	0.472976	52	3	B1 B
E5_mel	211	SAM_L	Group2	6843	6567	340496	1389.67	0.408132	53	3	B1 B
E6_mel	207	SAM_L	Group2	7122	6885	485602	2558.55	0.526882	54	4	Lymph prog
E7_mel	206	SAM_L	Group2	7503	7160	332207	1591.41	0.479041	55	0	NK
E8_mel	191	SAM_L	Group1	8439	7993	410137	1867.77	0.455401	56	6	Erythroblast
E9_mel	184	SAM_L	Group3	7145	6912	452216	1627.83	0.359967	16	6	Erythroblast
F10_mel	192	SAM_L	Group3	7679	7279	314659	1167.03	0.370886	57	3	B1 B
F11_mel	207	SAM_L	Group2	7822	7533	524140	1984.77	0.378672	58	0	NK
F12_mel	221	SAM_H	Group3	7734	7285	293910	1274.1	0.433502	59	0	NK
F1_mel	210	SAM_L	Group1	8670	8216	425885	1767.54	0.415029	60	2	Erythroblast
F2_mel	228	SAM_H	Group1	7036	6812	348745	1789.99	0.513265	61	6	Erythroblast
F3_mel	217	SAM_H	Group1	8090	7764	388765	1660.84	0.42721	62	2	Erythroblast
F4_mel	199	SAM_L	Group1	7368	7101	377097	1468.59	0.389446	63	1	G/M prog
F5_mel	253	SAM_H	Group2	6649	6410	337428	1893.91	0.561279	23	3	B1 B
F6_mel	175	SAM_L	Group1	8211	7876	521877	2058.55	0.394452	64	5	Erythroblast
F7_mel	189	SAM_L	Group1	7984	7648	403508	1523.03	0.377448	65	6	Erythroblast
F8_mel	222	SAM_H	Group3	7466	7111	329825	1331.68	0.403754	66	0	NK
F9_mel	251	SAM_H	Group2	5998	5852	268756	1423.57	0.52969	67	1	G/M prog
G10_mel	194	SAM_L	Group1	8451	8051	422815	1541.52	0.364586	68	5	Erythroblast
G11_mel	202	SAM_L	Group1	7402	7129	443866	1742.11	0.392485	69	2	Erythroblast
G12_mel	218	SAM_H	Group3	7816	7341	380669	1010.21	0.265377	70	0	NK
G1_mel	200	SAM_L	Group1	9070	8487	368730	1552.64	0.421078	71	5	Erythroblast
G2_mel	230	SAM_H	Group3	7498	7101	397859	820.44	0.206214	72	7	CD16+ Mono
G3_mel	226	SAM_H	Group1	7437	7160	386466	1168.34	0.302314	73	1	G/M prog
G4_mel	204	SAM_L	Group2	7455	7185	468258	1998.32	0.426756	74	0	NK
G5_mel	198	SAM_L	Group2	8178	7758	351038	1568.41	0.446791	75	0	NK
G6_mel	215	SAM_L	Group2	8067	7746	504285	2322.54	0.460562	76	3	B1 B
G7_mel	182	SAM_L	Group3	8038	7617	469456	2021.98	0.430708	77	3	B1 B
G8_mel	230	SAM_H	Group1	8125	7835	492999	1820.63	0.369298	78	1	G/M prog
G9_mel	261	SAM_H	Group3	5800	5663	269162	1035.38	0.384668	79	0	NK
H10_mel	274	SAM_H	Group3	5708	5550	396100	1341.06	0.338567	80	0	NK
H11_mel	242	SAM_H	Group3	7154	6914	501030	2053.13	0.409781	34	7	CD16+ Mono
H1_mel	195	SAM_L	Group3	8232	7809	399639	1391.79	0.348261	81	7	CD16+ Mono
H2_mel	202	SAM_L	Group1	8340	7927	459765	1684.66	0.366417	82	1	G/M prog
H3_mel	183	SAM_L	Group1	8663	8150	353689	1233.79	0.348834	83	2	Erythroblast
H4_mel	220	SAM_H	Group2	6517	6256	368314	1774.22	0.481714	84	1	G/M prog
H5_mel	231	SAM_H	Group2	6744	6476	372369	1435.3	0.385453	85	3	B1 B
H6_mel	191	SAM_L	Group3	7296	6913	478708	2017.87	0.421523	46	7	CD16+ Mono
H7_mel	186	SAM_L	Group1	7983	7606	468572	1888.65	0.403064	86	7	CD16+ Mono

## Sheet: Data S8
Protein assembliy enrichment analysis result (NeST)
Term	Overlap	P-value	Adjusted P-value	Odds Ratio	Combined Score	Genes
AKT/activin signaling	3/92	0.0994132	0.33122	3.1646	7.30538	PTEN;MUC7;PTPRN2
AKT1 activation	1/13	0.145633	0.418108	9.24994	17.8215	PTEN
Actin filament-based process	1/290	0.970902	1	0.4236	0.0125089	TENM1
Apoptosis	2/101	0.343478	0.710919	2.04996	2.19066	DOCK3;GABRB2
BRCA1 mediated protein ubiquitination	1/62	0.5284	0.783794	1.99284	1.27124	BRCA1
BRCA1-IRIS-pre-replication complex	1/6	0.0700553	0.283405	19.2185	51.0918	BRCA1
BRCC/BLM complex	1/4	0.0472641	0.283405	27.7629	84.7326	BRCA1
Blood microparticles	1/144	0.826141	0.984757	0.85823	0.163913	ONECUT1
CHEK1 activation	1/5	0.0587284	0.283405	22.7139	64.3902	BRCA1
Cell cycle	3/554	0.964596	1	0.515034	0.0185648	CDCA2;IQGAP3;BRCA1
Cell cycle arrest	1/67	0.556185	0.79553	1.84474	1.08222	BRCA1
Cell motility	30/1859	0.0594229	0.283405	1.4122	3.98674	PDZD2;RGS9;LRRK2;ADAMTS9;LNX2;NOTCH4;LAD1;ITPR2;PREX2;THBS1;EVL;TENM1;LAMA2;LRRC4C;ITGB8;MRC2;ADCY8;GFOD1;ABCA8;DKK2;PPP1R9A;KCNJ8;FAM129B;OLFML2B;PIGR;TRPC6;MXRA5;CUBN;GNAS;PPFIA2
Cell-extracellular matrix interactions	1/90	0.664414	0.887419	1.37424	0.561857	TENM1
Chromosome centrometric region	1/74	0.592366	0.811086	1.67079	0.874876	CDCA2
Collagen related ECM components	1/55	0.486569	0.733977	2.24502	1.61726	MRC2
Contractile fiber	10/246	0.000822133	0.0252451	3.64631	25.9019	MYBPC1;MYH13;ATP1A3;AMPD1;MYH2;MYH3;ALPK3;MYH7;CACNA1S;CCDC141
Contractile fiber parts	5/53	0.00043261	0.0252451	8.69253	67.3295	MYBPC1;MYH13;MYH2;MYH7;CACNA1S
Cornification	2/114	0.399439	0.727945	1.81597	1.66651	EVPL;SPINK5
Cytoplasm and extracellular space	74/4880	0.0135748	0.151019	1.38959	5.9746	PIK3R5;MGAM;EPHB6;PDZD2;ASTN1;RGS9;LRRK2;ADAMTS9;AMPD1;MERTK;RASGRP2;ALPK3;ONECUT1;LNX2;NOTCH4;EPHB4;ADAMTS18;MYH7;MAGEA6;CCDC141;TRIM58;LAD1;CXCR2;MYH13;GRIN2A;ITPR2;PREX2;CHRM3;THBS1;MME;IL12RB1;SIGLEC7;GRIK2;MAP2K1;CD33;NLRP3;HK3;EVL;TENM1;PTGFR;LAMA2;LRRC4C;ATP1A3;ITGB8;MRC2;FMO4;MYH2;ADCY8;GFOD1;ABCA8;VIL1;DKK2;PPP1R9A;CACNA1S;ERBB4;FAM129B;KCNJ8;MYBPC1;DOCK3;OLFML2B;PIGR;SPTA1;TRPC6;DDC;MXR…
Cytoskeleton	11/677	0.194052	0.508105	1.42618	2.3384	TENM1;PREX2;ITPR2;RGS9;LRRK2;PIGR;GNAS;LNX2;PPFIA2;FAM129B;EVL
DNA metabolic process	3/206	0.452005	0.733977	1.40902	1.11885	CDCA2;IQGAP3;BRCA1
DNA replication dependent nucleosome assembly	1/37	0.361257	0.714486	3.32578	3.38619	BRCA1
Digestion of dietary lipid	1/37	0.361257	0.714486	3.32578	3.38619	PRSS1
ECM-cytoskeleton assembly	3/95	0.106832	0.339572	3.0647	6.85421	MRC2;THBS1;OLFML2B
EGF/FGF stimulation of cell proliferation	1/19	0.205526	0.508105	6.40178	10.1288	ERBB4
EGFR-insulin receptor cross-talk	1/6	0.0700553	0.283405	19.2185	51.0918	PTEN
EGFR/Her4 signaling	1/5	0.0587284	0.283405	22.7139	64.3902	ERBB4
Ephrin receptor activity	3/36	0.00915945	0.116456	8.04358	37.7483	EPHB4;PPFIA2;EPHB6
Erb and JAK-STAT signaling	1/41	0.391504	0.727945	3.00459	2.81758	ERBB4
Extracellular matrix	5/204	0.100483	0.33122	2.25599	5.18376	OLFML2B;MRC2;ADAMTS9;THBS1;MXRA5
Extracellular matrix organization	6/373	0.293479	0.661376	1.45317	1.78151	OLFML2B;MRC2;ADAMTS9;THBS1;MXRA5;ITGB8
FGFR-ERBB-RAS signaling	1/6	0.0700553	0.283405	19.2185	51.0918	ERBB4
Generic transcription pathway	3/246	0.570401	0.79553	1.17787	0.661275	ZNF578;MAGEA6;ZNF677
HDACs deacetylate histones	1/30	0.304679	0.661376	4.09058	4.86164	BCL6
Histone modification	3/168	0.32908	0.697337	1.73027	1.92312	ATF7IP;ZFPM2;RAI1
Homologous recombination	1/20	0.215093	0.517386	6.08918	9.35715	BRCA1
Immune system	16/1276	0.469209	0.733977	1.07522	0.813624	CXCR2;PIK3R5;MGAM;MERTK;MME;RASGRP2;SIGLEC7;VIL1;IL12RB1;ADPRH;NLRP3;KIAA1755;CD33;ADAMTS18;HK3;CCDC141
Integrator-PP2A complex	2/92	0.303778	0.661376	2.25049	2.68136	PPP6C;BRAF
Interferon signaling	1/148	0.83442	0.984757	0.834936	0.151139	MAGEA6
Keratinization	4/267	0.400779	0.727945	1.40014	1.28021	LAD1;HEPHL1;EVPL;SPINK5
Lymphocyte activation	2/258	0.819592	0.984757	0.798244	0.15881	CD33;HK3
MAPK and MAP2K activation	3/32	0.00659051	0.0977592	9.03546	45.3772	LRRK2;MAP2K1;BRAF
MAPK signaling	3/55	0.0285138	0.281969	5.28463	18.7994	LRRK2;MAP2K1;BRAF
MPP7-DLG1-LIN7 polarity complex	1/2	0.135223	0.401161	9.99046	19.9892	ERBB4
Mediator/CCR-NOT complex	1/105	0.720392	0.915926	1.17792	0.38631	PASK
Membrane trafficking	5/861	0.979545	1	0.516837	0.0106816	PREX2;ATP6V0A4;CHRM3;DOPEY2;CRTC2
Metabolic pathways	6/887	0.958806	1	0.594714	0.0250176	ASTN1;FMO4;DDC;DOPEY2;LNX2;ONECUT1
Metabolism	13/1278	0.772827	0.9553	0.866078	0.223188	TENM1;PTGFR;ASTN1;FMO4;SPTA1;DDC;GFOD1;VIL1;DOPEY2;LNX2;ONECUT1;TRIM58;CCDC141
Muscle filament sliding	2/4	0.000850958	0.0252451	46.475	328.538	MYH7;MYH2
MutL alpha/beta complex	1/5	0.0587284	0.283405	22.7139	64.3902	BRCA1
NEST:16	7/544	0.482218	0.733977	1.14474	0.834923	LAMA2;LRRC4C;PREX2;GFOD1;ABCA8;CUBN;NOTCH4
NEST:263	1/5	0.0587284	0.283405	22.7139	64.3902	SPTA1
NEST:29	1/207	0.919472	1	0.595666	0.0500097	NOTCH4
NEST:379	1/4	0.0472641	0.283405	27.7629	84.7326	THBS1
NEST:49	1/97	0.691804	0.892327	1.27511	0.469815	NOTCH4
NEST:78	1/50	0.454447	0.733977	2.46795	1.9464	MBD5
NEST:80	1/49	0.447787	0.733977	2.51794	2.02301	NOTCH4
NEST:85	1/44	0.41325	0.733977	2.80159	2.47577	BCL6
NEST:91	1/40	0.384079	0.727945	3.07894	2.94626	BRCA1
NeST	229/19035	1	1	0.0120564	0	GK2;SNTG1;PDZD2;RGS9;PIWIL1;PRSS1;ONECUT1;NOTCH4;RB1CC1;FSHR;CDH9;PRSS58;MMP27;ITPR2;GABRB2;CSMD3;ASTN2;GSDMC;MAP2K1;CD33;BRAF;LAMA2;PPP6C;OR51B6;TUBA3C;PTEN;MYH2;GFOD1;OR1J4;POM121L12;LAMB4;CRTC2;CDCA2;SCN10A;C12orf40;MYBPC1;ZCCHC11;OLFML2B;BRCA1;CDH8;OR11H6;MAPT;DEPDC5;PAPPA2;ATP6V0A4;TAF1L;ZNF560;CUBN;MYH3;CDH4;RP1;MUC3A;KIF17;PPFIA2;SAMD12;EVPL;PKD1L1;PIK3R5;KDM3B;RGPD4;GABRA6;LRRK2;DNAH3;GLI…
Non-canonical Wnt signaling pathway	1/7	0.0812465	0.314389	16.6551	41.8089	AMER1
Nuclear receptor transcription pathway	3/73	0.0578813	0.283405	3.98665	11.3594	TRIP4;BCL6;ESRRG
Nucleus and ribosome	26/3957	0.999946	1	0.496156	2.69907e-05	PASK;KDM3B;SNTG1;RGPD4;LRRK2;RAI1;PIWIL1;AMER1;MAGEA6;BCL6;IQGAP3;HSPA1L;TCOF1;BRAF;PPP6C;TUBA3C;MBD5;ZFPM2;CRTC2;CDCA2;DLG5;BRCA1;DEPDC5;ATF7IP;ADPRH;TRERF1
Other signaling processes	27/2391	0.668057	0.887419	0.945166	0.381262	ZNF677;LRRK2;AMER1;PRSS1;MAGEA6;LAD1;BCL6;GABRB2;PREX2;CHRM3;MUC7;MAP2K1;BRAF;HEPHL1;PTEN;TRIP4;CRTC2;PTPRN2;ERBB4;ESRRG;SPINK5;DOCK3;BRCA1;ATP6V0A4;ZNF578;DOPEY2;EVPL
PIK3/AKT/PTEN signaling	1/18	0.195842	0.508105	6.74818	11.0026	PTEN
Phagocytic vesicle	1/15	0.166081	0.461912	8.05555	14.462	HK3
Phagocytosis Pathway	1/54	0.480299	0.733977	2.28633	1.67667	HK3
Protein processing in endoplasmic reticulum	1/372	0.989403	1	0.328906	0.00350395	CRTC2
RAS-RAF-MAPK signaling	2/8	0.00384675	0.0684722	24.5992	136.785	MAP2K1;BRAF
RAS/BRAF complex	1/4	0.0472641	0.283405	27.7629	84.7326	BRAF
RNA degradation	1/64	0.539716	0.787454	1.93084	1.19077	PASK
RPA complex associated proteins	1/19	0.205526	0.508105	6.40178	10.1288	BRCA1
Recombinational repair	1/50	0.454447	0.733977	2.46795	1.9464	BRCA1
Regulation of CDK activity	1/96	0.688032	0.892327	1.28839	0.481753	BRCA1
Regulation of TP53 Activity	1/25	0.261237	0.611844	4.89394	6.56927	BRCA1
Regulation of biogenesis	12/2630	0.999993	1	0.358428	2.43278e-06	BCL6;KDM3B;RGPD4;MBD5;LRRK2;ZFPM2;RAI1;ATF7IP;ADPRH;TRERF1;TCOF1;MAGEA6
Regulation of immune responses	4/487	0.840916	0.984757	0.759277	0.131555	IL12RB1;KIAA1755;RASGRP2;CCDC141
Regulation of interleukin production	1/8	0.0923036	0.33122	14.6949	35.0132	CD33
Regulation of transcription	8/1461	0.997239	1	0.461455	0.00127576	BCL6;KDM3B;RGPD4;MBD5;ZFPM2;RAI1;ATF7IP;TCOF1
Resolution of D-loop structures	1/10	0.114022	0.349929	11.8947	25.8276	BRCA1
Ribonucleoprotein complexes	2/1044	0.999967	1	0.189286	6.20117e-06	LRRK2;ADPRH
Structural constituent of muscle	11/350	0.00354281	0.0684722	2.80584	15.8329	MYBPC1;MYH13;ATP1A3;CHRM3;AMPD1;MYH2;MYH3;ALPK3;MYH7;CACNA1S;CCDC141
TGF-beta pathway/SMAD protein complex	1/48	0.441045	0.733977	2.56999	2.10381	PTEN
Transmembrane receptor tyrosine kinase signaling	4/143	0.0943395	0.33122	2.62726	6.20259	MAP2K1;ERBB4;BRAF;LRRK2
Type I interferon signaling pathway	1/110	0.736901	0.923721	1.12432	0.343256	MAGEA6
VEGF pathway	1/70	0.572067	0.79553	1.76596	0.986286	NOTCH4
WWP E3 ligase activity	1/6	0.0700553	0.283405	19.2185	51.0918	PTEN
mRNA processing	4/907	0.995631	1	0.39864	0.00174534	ATF7IP;ZFPM2;RAI1;KDM3B
mRNA splicing	1/435	0.995138	1	0.280376	0.0013665	KDM3B

## Sheet: Data S9
Gene level biomarkers associated with melanoma metastasis
Data (reference)	Gene	PMID
B Song et al	ANG	36059641
B Song et al	C1QA	36059641
B Song et al	CFB	36059641
B Song et al	DUSP6	36059641
B Song et al	KLKB1	36059641
B Song et al	MMP7	36059641
B Song et al	RABIF	36059641
B Huang et al	CCL4	32508531
B Huang et al	CCL5	32508531
B Huang et al	CXCL9	32508531
B Huang et al	CXCL10	32508531
B Huang et al	CXCL13	32508531
G Jia et al	ZNF750	33823876
G Jia et al	NLRP6	33823876
G Jia et al	TGM3	33823876
G Jia et al	KRTDAP	33823876
G Jia et al	CAMSAP3	33823876
G Jia et al	KRT6C	33823876
G Jia et al	CALML5	33823876
G Jia et al	SPRR2E	33823876
G Jia et al	CD3G	33823876
G Jia et al	RTP5	33823876
G Jia et al	FAM83C	33823876
H Luan et al	CDK1	35906389
H Luan et al	FOXM1	35906389
H Luan et al	KIF11	35906389
H Luan et al	RFC4	35906389
L Zhang et al	HCLS1	37274231
L Zhang et al	CORO1A	37274231
L Zhang et al	CCRL2	37274231
L Zhang et al	NCF1	37274231
MK Leonard et al	ALDOC	29058705
MK Leonard et al	CXCL11	29058705
MK Leonard et al	LRP1B	29058705
MK Leonard et al	XAGE1	29058705
MK Leonard et al	NETO2	29058705
MK Leonard et al	MACF1	29058705
MK Leonard et al	TRIML2	29058705
R Huang et al	MTMR	34986671
R Huang et al	URI1	34986671
R Huang et al	BATF2	34986671
R Huang et al	MED22	34986671
S Bhalla et al	ESM1	31673075
S Bhalla et al	NFATC3	31673075
S Bhalla et al	CDK14	31673075
S Bhalla et al	ZNF827	31673075
S Bhalla et al	ZSWIM7	31673075
S Bhalla et al	C7orf4	31673075
X Wu et al	AKAP9	33663112
X Wu et al	VPS13C	33663112
X Wu et al	ACSL4	33663112
X Wu et al	HMOX2	33663112
X Zhou et al	OIP5-AS1	36032150
X Zhou et al	PTPRC	36032150
X Zhou et al	IL7R	36032150
X Zhou et al	CD69	36032150
X Zhou et al	MALAT1	36032150
Y Nurzat et al	ITGA4	34660316
Y Nurzat et al	ITGB2	34660316
Y Nurzat et al	ITGB7	34660316

[truncated: 3 more sheets: Data S10, Data S11, Data S12]
